# Supplementary material for: Sex differences in resting state EEG spectral power are more prominent than menstrual cycle effects in healthy young adults
Source: Front Endocrinol (Lausanne). 2026 Jun 30;17:1785349. doi: 10.3389/fendo.2026.1785349 (PMC13364567; doi:10.3389/fendo.2026.1785349)
Supplement: Supplementary Data Sheet 1 — Full sex-stratified hormone - EEG association results across all electrodes (32), frequency bands (7), hormones (estradiol, progesterone, testosterone), and recording conditions (eyes-open, eyes-closed). Male results report Spearman’s rank correlation coefficients (ρ); female results report regression coefficients (β) from linear mixed-effects models. Both uncorrected and FDR-corrected p-values are provided. [file SupplementaryFile3.xlsx]

## Sheet: S3 Male Spearman
Condition	Hormone	Frequency Band	Electrode	ρ	p (uncorrected)	p (FDR)
Eyes-open	Estradiol	Delta (0.5–4 Hz)	FP1	-0.0843	0.6822	0.9934
Eyes-open	Estradiol	Delta (0.5–4 Hz)	FPZ	-0.0833	0.6859	0.9934
Eyes-open	Estradiol	Delta (0.5–4 Hz)	FP2	0.0528	0.7979	0.9934
Eyes-open	Estradiol	Delta (0.5–4 Hz)	AF3	-0.0154	0.9404	0.9934
Eyes-open	Estradiol	Delta (0.5–4 Hz)	AF4	0.1186	0.564	0.9934
Eyes-open	Estradiol	Delta (0.5–4 Hz)	F7	-0.1066	0.6043	0.9934
Eyes-open	Estradiol	Delta (0.5–4 Hz)	F3	-0.2354	0.2469	0.9934
Eyes-open	Estradiol	Delta (0.5–4 Hz)	FZ	0.0524	0.7992	0.9934
Eyes-open	Estradiol	Delta (0.5–4 Hz)	F4	0.026	0.8995	0.9934
Eyes-open	Estradiol	Delta (0.5–4 Hz)	F8	0.2025	0.3211	0.9934
Eyes-open	Estradiol	Delta (0.5–4 Hz)	FT7	0.0326	0.8745	0.9934
Eyes-open	Estradiol	Delta (0.5–4 Hz)	FC3	-0.1755	0.3912	0.9934
Eyes-open	Estradiol	Delta (0.5–4 Hz)	FCZ	-0.0254	0.9021	0.9934
Eyes-open	Estradiol	Delta (0.5–4 Hz)	FC4	0.1371	0.5043	0.9934
Eyes-open	Estradiol	Delta (0.5–4 Hz)	FT8	0.1885	0.3565	0.9934
Eyes-open	Estradiol	Delta (0.5–4 Hz)	T7	-0.086	0.6761	0.9934
Eyes-open	Estradiol	Delta (0.5–4 Hz)	C3	0.0045	0.9828	0.9934
Eyes-open	Estradiol	Delta (0.5–4 Hz)	CZ	0.1902	0.352	0.9934
Eyes-open	Estradiol	Delta (0.5–4 Hz)	C4	0.2577	0.2037	0.9934
Eyes-open	Estradiol	Delta (0.5–4 Hz)	T8	-0.0024	0.9907	0.9934
Eyes-open	Estradiol	Delta (0.5–4 Hz)	TP7	0.0764	0.7106	0.9934
Eyes-open	Estradiol	Delta (0.5–4 Hz)	CP3	-0.0072	0.9722	0.9934
Eyes-open	Estradiol	Delta (0.5–4 Hz)	CP4	-0.1278	0.5337	0.9934
Eyes-open	Estradiol	Delta (0.5–4 Hz)	TP8	0.0449	0.8276	0.9934
Eyes-open	Estradiol	Delta (0.5–4 Hz)	P7	0.159	0.4378	0.9934
Eyes-open	Estradiol	Delta (0.5–4 Hz)	P3	0.1491	0.4673	0.9934
Eyes-open	Estradiol	Delta (0.5–4 Hz)	PZ	0.1374	0.5032	0.9934
Eyes-open	Estradiol	Delta (0.5–4 Hz)	P4	0.1467	0.4746	0.9934
Eyes-open	Estradiol	Delta (0.5–4 Hz)	P8	-0.086	0.6761	0.9934
Eyes-open	Estradiol	Delta (0.5–4 Hz)	O1	-0.0552	0.7889	0.9934
Eyes-open	Estradiol	Delta (0.5–4 Hz)	OZ	0.1525	0.457	0.9934
Eyes-open	Estradiol	Delta (0.5–4 Hz)	O2	-0.2262	0.2665	0.9934
Eyes-open	Estradiol	Theta (4–8 Hz)	FP1	-0.1737	0.396	0.884
Eyes-open	Estradiol	Theta (4–8 Hz)	FPZ	-0.0894	0.6639	0.9756
Eyes-open	Estradiol	Theta (4–8 Hz)	FP2	0.0569	0.7825	0.9756
Eyes-open	Estradiol	Theta (4–8 Hz)	AF3	0.0199	0.9232	0.9987
Eyes-open	Estradiol	Theta (4–8 Hz)	AF4	0.0624	0.7621	0.9756
Eyes-open	Estradiol	Theta (4–8 Hz)	F7	-0.3338	0.0956	0.7412
Eyes-open	Estradiol	Theta (4–8 Hz)	F3	-0.0103	0.9602	0.9987
Eyes-open	Estradiol	Theta (4–8 Hz)	FZ	0.281	0.1643	0.884
Eyes-open	Estradiol	Theta (4–8 Hz)	F4	0.2437	0.2303	0.884
Eyes-open	Estradiol	Theta (4–8 Hz)	F8	0.0497	0.8095	0.9776
Eyes-open	Estradiol	Theta (4–8 Hz)	FT7	0.0021	0.992	0.9987
Eyes-open	Estradiol	Theta (4–8 Hz)	FC3	0.0829	0.6871	0.9756
Eyes-open	Estradiol	Theta (4–8 Hz)	FCZ	0.3492	0.0804	0.7412
Eyes-open	Estradiol	Theta (4–8 Hz)	FC4	0.5315	0.0052	0.3475
Eyes-open	Estradiol	Theta (4–8 Hz)	FT8	-0.1097	0.5938	0.9756
Eyes-open	Estradiol	Theta (4–8 Hz)	T7	-0.0997	0.6279	0.9756
Eyes-open	Estradiol	Theta (4–8 Hz)	C3	0.0857	0.6773	0.9756
Eyes-open	Estradiol	Theta (4–8 Hz)	CZ	0.2087	0.3062	0.884
Eyes-open	Estradiol	Theta (4–8 Hz)	C4	0.3276	0.1023	0.7412
Eyes-open	Estradiol	Theta (4–8 Hz)	T8	-0.1391	0.4978	0.9756
Eyes-open	Estradiol	Theta (4–8 Hz)	TP7	0.0483	0.8147	0.9776
Eyes-open	Estradiol	Theta (4–8 Hz)	CP3	0.1971	0.3346	0.884
Eyes-open	Estradiol	Theta (4–8 Hz)	CP4	-0.0117	0.9549	0.9987
Eyes-open	Estradiol	Theta (4–8 Hz)	TP8	0.0672	0.7444	0.9756
Eyes-open	Estradiol	Theta (4–8 Hz)	P7	-0.1035	0.6149	0.9756
Eyes-open	Estradiol	Theta (4–8 Hz)	P3	0.1141	0.5788	0.9756
Eyes-open	Estradiol	Theta (4–8 Hz)	PZ	0.0589	0.7749	0.9756
Eyes-open	Estradiol	Theta (4–8 Hz)	P4	0.0637	0.7571	0.9756
Eyes-open	Estradiol	Theta (4–8 Hz)	P8	-0.1367	0.5054	0.9756
Eyes-open	Estradiol	Theta (4–8 Hz)	O1	-0.0853	0.6785	0.9756
Eyes-open	Estradiol	Theta (4–8 Hz)	OZ	-0.0589	0.7749	0.9756
Eyes-open	Estradiol	Theta (4–8 Hz)	O2	-0.0576	0.78	0.9756
Eyes-open	Estradiol	Alpha (8–12 Hz)	FP1	-0.0713	0.7293	0.9093
Eyes-open	Estradiol	Alpha (8–12 Hz)	FPZ	-0.2419	0.2337	0.6478
Eyes-open	Estradiol	Alpha (8–12 Hz)	FP2	-0.27	0.1821	0.5464
Eyes-open	Estradiol	Alpha (8–12 Hz)	AF3	0.049	0.8121	0.9137
Eyes-open	Estradiol	Alpha (8–12 Hz)	AF4	-0.0586	0.7761	0.9137
Eyes-open	Estradiol	Alpha (8–12 Hz)	F7	-0.4455	0.0226	0.359
Eyes-open	Estradiol	Alpha (8–12 Hz)	F3	0.0545	0.7915	0.9137
Eyes-open	Estradiol	Alpha (8–12 Hz)	FZ	0.3636	0.0679	0.4088
Eyes-open	Estradiol	Alpha (8–12 Hz)	F4	0.1419	0.4893	0.8389
Eyes-open	Estradiol	Alpha (8–12 Hz)	F8	-0.1566	0.4448	0.7908
Eyes-open	Estradiol	Alpha (8–12 Hz)	FT7	-0.0531	0.7966	0.9137
Eyes-open	Estradiol	Alpha (8–12 Hz)	FC3	0.3095	0.124	0.5174
Eyes-open	Estradiol	Alpha (8–12 Hz)	FCZ	0.3633	0.0681	0.4088
Eyes-open	Estradiol	Alpha (8–12 Hz)	FC4	0.2454	0.227	0.6478
Eyes-open	Estradiol	Alpha (8–12 Hz)	FT8	-0.2043	0.3169	0.7243
Eyes-open	Estradiol	Alpha (8–12 Hz)	T7	-0.0497	0.8095	0.9137
Eyes-open	Estradiol	Alpha (8–12 Hz)	C3	0.2324	0.2534	0.6551
Eyes-open	Estradiol	Alpha (8–12 Hz)	CZ	0.3677	0.0646	0.4088
Eyes-open	Estradiol	Alpha (8–12 Hz)	C4	0.0103	0.9602	0.9602
Eyes-open	Estradiol	Alpha (8–12 Hz)	T8	-0.1761	0.3894	0.7628
Eyes-open	Estradiol	Alpha (8–12 Hz)	TP7	0.0888	0.6663	0.9093
Eyes-open	Estradiol	Alpha (8–12 Hz)	CP3	0.0977	0.635	0.9093
Eyes-open	Estradiol	Alpha (8–12 Hz)	CP4	-0.0473	0.8185	0.9137
Eyes-open	Estradiol	Alpha (8–12 Hz)	TP8	0.159	0.4378	0.7908
Eyes-open	Estradiol	Alpha (8–12 Hz)	P7	-0.0312	0.8798	0.9318
Eyes-open	Estradiol	Alpha (8–12 Hz)	P3	-0.026	0.8995	0.9318
Eyes-open	Estradiol	Alpha (8–12 Hz)	PZ	0.1487	0.4684	0.8175
Eyes-open	Estradiol	Alpha (8–12 Hz)	P4	-0.0727	0.7243	0.9093
Eyes-open	Estradiol	Alpha (8–12 Hz)	P8	-0.0247	0.9048	0.9318
Eyes-open	Estradiol	Alpha (8–12 Hz)	O1	0.087	0.6724	0.9093
Eyes-open	Estradiol	Alpha (8–12 Hz)	OZ	0.1727	0.3988	0.7657
Eyes-open	Estradiol	Alpha (8–12 Hz)	O2	0.06	0.771	0.9137
Eyes-open	Estradiol	Low Beta (12–20 Hz)	FP1	-0.0058	0.9775	0.9878
Eyes-open	Estradiol	Low Beta (12–20 Hz)	FPZ	-0.2008	0.3253	0.9014
Eyes-open	Estradiol	Low Beta (12–20 Hz)	FP2	-0.1953	0.3389	0.9014
Eyes-open	Estradiol	Low Beta (12–20 Hz)	AF3	0.1549	0.4499	0.9014
Eyes-open	Estradiol	Low Beta (12–20 Hz)	AF4	-0.1234	0.5482	0.9014
Eyes-open	Estradiol	Low Beta (12–20 Hz)	F7	-0.3372	0.0921	0.9014
Eyes-open	Estradiol	Low Beta (12–20 Hz)	F3	-0.086	0.6761	0.9141
Eyes-open	Estradiol	Low Beta (12–20 Hz)	FZ	0.109	0.5962	0.9014
Eyes-open	Estradiol	Low Beta (12–20 Hz)	F4	0.0086	0.9669	0.9878
Eyes-open	Estradiol	Low Beta (12–20 Hz)	F8	0.0939	0.6482	0.9018
Eyes-open	Estradiol	Low Beta (12–20 Hz)	FT7	0.1271	0.536	0.9014
Eyes-open	Estradiol	Low Beta (12–20 Hz)	FC3	-0.1038	0.6137	0.9014
Eyes-open	Estradiol	Low Beta (12–20 Hz)	FCZ	0.0188	0.9272	0.9781
Eyes-open	Estradiol	Low Beta (12–20 Hz)	FC4	0.1628	0.4269	0.9014
Eyes-open	Estradiol	Low Beta (12–20 Hz)	FT8	-0.1073	0.602	0.9014
Eyes-open	Estradiol	Low Beta (12–20 Hz)	T7	0.0442	0.8302	0.9711
Eyes-open	Estradiol	Low Beta (12–20 Hz)	C3	0.0017	0.9934	0.9934
Eyes-open	Estradiol	Low Beta (12–20 Hz)	CZ	0.0713	0.7293	0.9279
Eyes-open	Estradiol	Low Beta (12–20 Hz)	C4	0.0994	0.6291	0.9014
Eyes-open	Estradiol	Low Beta (12–20 Hz)	T8	-0.4674	0.016	0.9014
Eyes-open	Estradiol	Low Beta (12–20 Hz)	TP7	-0.2389	0.2399	0.9014
Eyes-open	Estradiol	Low Beta (12–20 Hz)	CP3	0.1398	0.4957	0.9014
Eyes-open	Estradiol	Low Beta (12–20 Hz)	CP4	0.1261	0.5393	0.9014
Eyes-open	Estradiol	Low Beta (12–20 Hz)	TP8	0.2574	0.2043	0.9014
Eyes-open	Estradiol	Low Beta (12–20 Hz)	P7	-0.0271	0.8956	0.977
Eyes-open	Estradiol	Low Beta (12–20 Hz)	P3	0.207	0.3103	0.9014
Eyes-open	Estradiol	Low Beta (12–20 Hz)	PZ	0.1004	0.6255	0.9014
Eyes-open	Estradiol	Low Beta (12–20 Hz)	P4	0.3136	0.1188	0.9014
Eyes-open	Estradiol	Low Beta (12–20 Hz)	P8	0.2354	0.2469	0.9014
Eyes-open	Estradiol	Low Beta (12–20 Hz)	O1	0.1659	0.4181	0.9014
Eyes-open	Estradiol	Low Beta (12–20 Hz)	OZ	0.3502	0.0794	0.9014
Eyes-open	Estradiol	Low Beta (12–20 Hz)	O2	0.2368	0.2441	0.9014
Eyes-open	Estradiol	High Beta (20–30 Hz)	FP1	0.0017	0.9934	1
Eyes-open	Estradiol	High Beta (20–30 Hz)	FPZ	-0.0236	0.9087	0.9889
Eyes-open	Estradiol	High Beta (20–30 Hz)	FP2	-0.1374	0.5032	0.9346
Eyes-open	Estradiol	High Beta (20–30 Hz)	AF3	0.2539	0.2106	0.8088
Eyes-open	Estradiol	High Beta (20–30 Hz)	AF4	-0.1638	0.4239	0.9013
Eyes-open	Estradiol	High Beta (20–30 Hz)	F7	-0.2114	0.2998	0.9013
Eyes-open	Estradiol	High Beta (20–30 Hz)	F3	0.0449	0.8276	0.9889
Eyes-open	Estradiol	High Beta (20–30 Hz)	FZ	0.3903	0.0487	0.5192
Eyes-open	Estradiol	High Beta (20–30 Hz)	F4	0.1926	0.3459	0.9013
Eyes-open	Estradiol	High Beta (20–30 Hz)	F8	0.0394	0.8484	0.9889
Eyes-open	Estradiol	High Beta (20–30 Hz)	FT7	0.0418	0.8393	0.9889
Eyes-open	Estradiol	High Beta (20–30 Hz)	FC3	0.1737	0.396	0.9013
Eyes-open	Estradiol	High Beta (20–30 Hz)	FCZ	0.403	0.0412	0.4945
Eyes-open	Estradiol	High Beta (20–30 Hz)	FC4	0.3804	0.0552	0.5302
Eyes-open	Estradiol	High Beta (20–30 Hz)	FT8	-0.0864	0.6749	0.9346
Eyes-open	Estradiol	High Beta (20–30 Hz)	T7	-0.0024	0.9907	1
Eyes-open	Estradiol	High Beta (20–30 Hz)	C3	0.2687	0.1845	0.8017
Eyes-open	Estradiol	High Beta (20–30 Hz)	CZ	0.6018	0.0011	0.1099
Eyes-open	Estradiol	High Beta (20–30 Hz)	C4	0.4664	0.0163	0.3915
Eyes-open	Estradiol	High Beta (20–30 Hz)	T8	-0.5051	0.0085	0.2715
Eyes-open	Estradiol	High Beta (20–30 Hz)	TP7	-0.4195	0.0329	0.4513
Eyes-open	Estradiol	High Beta (20–30 Hz)	CP3	0.3204	0.1105	0.8017
Eyes-open	Estradiol	High Beta (20–30 Hz)	CP4	0.4489	0.0214	0.4112
Eyes-open	Estradiol	High Beta (20–30 Hz)	TP8	0.0452	0.8263	0.9889
Eyes-open	Estradiol	High Beta (20–30 Hz)	P7	-0.3314	0.0982	0.7854
Eyes-open	Estradiol	High Beta (20–30 Hz)	P3	0.1614	0.4308	0.9013
Eyes-open	Estradiol	High Beta (20–30 Hz)	PZ	0.5346	0.0049	0.2351
Eyes-open	Estradiol	High Beta (20–30 Hz)	P4	0.4328	0.0272	0.4352
Eyes-open	Estradiol	High Beta (20–30 Hz)	P8	0.0452	0.8263	0.9889
Eyes-open	Estradiol	High Beta (20–30 Hz)	O1	-0.1683	0.4113	0.9013
Eyes-open	Estradiol	High Beta (20–30 Hz)	OZ	-0.1683	0.4113	0.9013
Eyes-open	Estradiol	High Beta (20–30 Hz)	O2	0.0463	0.8224	0.9889
Eyes-open	Estradiol	Low Gamma (30–40 Hz)	FP1	-0.0065	0.9748	0.9864
Eyes-open	Estradiol	Low Gamma (30–40 Hz)	FPZ	-0.1309	0.5238	0.9213
Eyes-open	Estradiol	Low Gamma (30–40 Hz)	FP2	-0.1412	0.4915	0.9213
Eyes-open	Estradiol	Low Gamma (30–40 Hz)	AF3	0.1686	0.4103	0.9203
Eyes-open	Estradiol	Low Gamma (30–40 Hz)	AF4	-0.1679	0.4122	0.9203
Eyes-open	Estradiol	Low Gamma (30–40 Hz)	F7	-0.2536	0.2113	0.7135
Eyes-open	Estradiol	Low Gamma (30–40 Hz)	F3	0.0209	0.9193	0.9864
Eyes-open	Estradiol	Low Gamma (30–40 Hz)	FZ	0.3064	0.1279	0.6099
Eyes-open	Estradiol	Low Gamma (30–40 Hz)	F4	0.0531	0.7966	0.956
Eyes-open	Estradiol	Low Gamma (30–40 Hz)	F8	0.0569	0.7825	0.956
Eyes-open	Estradiol	Low Gamma (30–40 Hz)	FT7	0.0816	0.692	0.956
Eyes-open	Estradiol	Low Gamma (30–40 Hz)	FC3	0.0541	0.7928	0.956
Eyes-open	Estradiol	Low Gamma (30–40 Hz)	FCZ	0.4301	0.0283	0.5434
Eyes-open	Estradiol	Low Gamma (30–40 Hz)	FC4	0.3362	0.0931	0.6099
Eyes-open	Estradiol	Low Gamma (30–40 Hz)	FT8	-0.0182	0.9298	0.9864
Eyes-open	Estradiol	Low Gamma (30–40 Hz)	T7	0.0798	0.6982	0.956
Eyes-open	Estradiol	Low Gamma (30–40 Hz)	C3	0.1566	0.4448	0.9213
Eyes-open	Estradiol	Low Gamma (30–40 Hz)	CZ	0.464	0.0169	0.5058
Eyes-open	Estradiol	Low Gamma (30–40 Hz)	C4	0.3845	0.0524	0.5593
Eyes-open	Estradiol	Low Gamma (30–40 Hz)	T8	-0.4935	0.0104	0.5058
Eyes-open	Estradiol	Low Gamma (30–40 Hz)	TP7	-0.3893	0.0493	0.5593
Eyes-open	Estradiol	Low Gamma (30–40 Hz)	CP3	0.2389	0.2399	0.755
Eyes-open	Estradiol	Low Gamma (30–40 Hz)	CP4	0.3725	0.0609	0.5847
Eyes-open	Estradiol	Low Gamma (30–40 Hz)	TP8	0.0082	0.9682	0.9864
Eyes-open	Estradiol	Low Gamma (30–40 Hz)	P7	-0.2735	0.1764	0.6775
Eyes-open	Estradiol	Low Gamma (30–40 Hz)	P3	0.1008	0.6243	0.956
Eyes-open	Estradiol	Low Gamma (30–40 Hz)	PZ	0.3023	0.1334	0.6099
Eyes-open	Estradiol	Low Gamma (30–40 Hz)	P4	0.3382	0.091	0.6099
Eyes-open	Estradiol	Low Gamma (30–40 Hz)	P8	-0.0072	0.9722	0.9864
Eyes-open	Estradiol	Low Gamma (30–40 Hz)	O1	-0.0326	0.8745	0.965
Eyes-open	Estradiol	Low Gamma (30–40 Hz)	OZ	-0.0651	0.752	0.956
Eyes-open	Estradiol	Low Gamma (30–40 Hz)	O2	0.0062	0.9761	0.9864
Eyes-open	Estradiol	High Gamma (40–55 Hz)	FP1	-0.0435	0.8328	0.9632
Eyes-open	Estradiol	High Gamma (40–55 Hz)	FPZ	-0.0949	0.6446	0.8781
Eyes-open	Estradiol	High Gamma (40–55 Hz)	FP2	-0.17	0.4064	0.7923
Eyes-open	Estradiol	High Gamma (40–55 Hz)	AF3	0.0775	0.7069	0.9048
Eyes-open	Estradiol	High Gamma (40–55 Hz)	AF4	-0.2125	0.2974	0.7693
Eyes-open	Estradiol	High Gamma (40–55 Hz)	F7	-0.221	0.2779	0.7693
Eyes-open	Estradiol	High Gamma (40–55 Hz)	F3	-0.0936	0.6494	0.8781
Eyes-open	Estradiol	High Gamma (40–55 Hz)	FZ	0.2008	0.3253	0.7693
Eyes-open	Estradiol	High Gamma (40–55 Hz)	F4	0.0075	0.9708	0.9708
Eyes-open	Estradiol	High Gamma (40–55 Hz)	F8	0.1056	0.6078	0.8781
Eyes-open	Estradiol	High Gamma (40–55 Hz)	FT7	0.1357	0.5086	0.8241
Eyes-open	Estradiol	High Gamma (40–55 Hz)	FC3	0.0867	0.6736	0.8854
Eyes-open	Estradiol	High Gamma (40–55 Hz)	FCZ	0.3232	0.1073	0.7693
Eyes-open	Estradiol	High Gamma (40–55 Hz)	FC4	0.147	0.4736	0.7932
Eyes-open	Estradiol	High Gamma (40–55 Hz)	FT8	-0.0178	0.9311	0.9699
Eyes-open	Estradiol	High Gamma (40–55 Hz)	T7	0.1542	0.4519	0.7923
Eyes-open	Estradiol	High Gamma (40–55 Hz)	C3	0.2043	0.3169	0.7693
Eyes-open	Estradiol	High Gamma (40–55 Hz)	CZ	0.3879	0.0502	0.7693
Eyes-open	Estradiol	High Gamma (40–55 Hz)	C4	0.245	0.2276	0.7693
Eyes-open	Estradiol	High Gamma (40–55 Hz)	T8	-0.4832	0.0124	0.7414
Eyes-open	Estradiol	High Gamma (40–55 Hz)	TP7	-0.3893	0.0493	0.7693
Eyes-open	Estradiol	High Gamma (40–55 Hz)	CP3	0.2073	0.3095	0.7693
Eyes-open	Estradiol	High Gamma (40–55 Hz)	CP4	0.3139	0.1184	0.7693
Eyes-open	Estradiol	High Gamma (40–55 Hz)	TP8	0.0281	0.8916	0.9666
Eyes-open	Estradiol	High Gamma (40–55 Hz)	P7	-0.2934	0.1458	0.7693
Eyes-open	Estradiol	High Gamma (40–55 Hz)	P3	0.182	0.3736	0.7923
Eyes-open	Estradiol	High Gamma (40–55 Hz)	PZ	0.2128	0.2966	0.7693
Eyes-open	Estradiol	High Gamma (40–55 Hz)	P4	0.2289	0.2606	0.7693
Eyes-open	Estradiol	High Gamma (40–55 Hz)	P8	0.1038	0.6137	0.8781
Eyes-open	Estradiol	High Gamma (40–55 Hz)	O1	-0.0141	0.9457	0.9699
Eyes-open	Estradiol	High Gamma (40–55 Hz)	OZ	-0.1971	0.3346	0.7693
Eyes-open	Estradiol	High Gamma (40–55 Hz)	O2	0.0569	0.7825	0.9509
Eyes-open	Progesterone	Delta (0.5–4 Hz)	FP1	-0.0387	0.8512	0.9934
Eyes-open	Progesterone	Delta (0.5–4 Hz)	FPZ	0.0038	0.9854	0.9934
Eyes-open	Progesterone	Delta (0.5–4 Hz)	FP2	0.153	0.4555	0.9934
Eyes-open	Progesterone	Delta (0.5–4 Hz)	AF3	-0.3132	0.1192	0.9934
Eyes-open	Progesterone	Delta (0.5–4 Hz)	AF4	0.152	0.4585	0.9934
Eyes-open	Progesterone	Delta (0.5–4 Hz)	F7	0.0017	0.9934	0.9934
Eyes-open	Progesterone	Delta (0.5–4 Hz)	F3	-0.1202	0.5587	0.9934
Eyes-open	Progesterone	Delta (0.5–4 Hz)	FZ	-0.1363	0.5069	0.9934
Eyes-open	Progesterone	Delta (0.5–4 Hz)	F4	0.1972	0.3343	0.9934
Eyes-open	Progesterone	Delta (0.5–4 Hz)	F8	0.3704	0.0625	0.9934
Eyes-open	Progesterone	Delta (0.5–4 Hz)	FT7	0.0596	0.7725	0.9934
Eyes-open	Progesterone	Delta (0.5–4 Hz)	FC3	-0.253	0.2124	0.9934
Eyes-open	Progesterone	Delta (0.5–4 Hz)	FCZ	-0.2855	0.1574	0.9934
Eyes-open	Progesterone	Delta (0.5–4 Hz)	FC4	0.0894	0.6642	0.9934
Eyes-open	Progesterone	Delta (0.5–4 Hz)	FT8	0.2585	0.2023	0.9934
Eyes-open	Progesterone	Delta (0.5–4 Hz)	T7	-0.0404	0.8447	0.9934
Eyes-open	Progesterone	Delta (0.5–4 Hz)	C3	-0.0801	0.6973	0.9934
Eyes-open	Progesterone	Delta (0.5–4 Hz)	CZ	-0.077	0.7084	0.9934
Eyes-open	Progesterone	Delta (0.5–4 Hz)	C4	-0.0842	0.6825	0.9934
Eyes-open	Progesterone	Delta (0.5–4 Hz)	T8	0.1007	0.6247	0.9934
Eyes-open	Progesterone	Delta (0.5–4 Hz)	TP7	-0.0486	0.8136	0.9934
Eyes-open	Progesterone	Delta (0.5–4 Hz)	CP3	-0.2369	0.2439	0.9934
Eyes-open	Progesterone	Delta (0.5–4 Hz)	CP4	0.0161	0.9378	0.9934
Eyes-open	Progesterone	Delta (0.5–4 Hz)	TP8	0.0418	0.8395	0.9934
Eyes-open	Progesterone	Delta (0.5–4 Hz)	P7	0.088	0.6691	0.9934
Eyes-open	Progesterone	Delta (0.5–4 Hz)	P3	-0.1595	0.4363	0.9934
Eyes-open	Progesterone	Delta (0.5–4 Hz)	PZ	-0.2349	0.2481	0.9934
Eyes-open	Progesterone	Delta (0.5–4 Hz)	P4	-0.0835	0.685	0.9934
Eyes-open	Progesterone	Delta (0.5–4 Hz)	P8	0.0839	0.6837	0.9934
Eyes-open	Progesterone	Delta (0.5–4 Hz)	O1	0.0058	0.9775	0.9934
Eyes-open	Progesterone	Delta (0.5–4 Hz)	OZ	-0.1856	0.3641	0.9934
Eyes-open	Progesterone	Delta (0.5–4 Hz)	O2	0.0075	0.9709	0.9934
Eyes-open	Progesterone	Theta (4–8 Hz)	FP1	0.1951	0.3394	0.884
Eyes-open	Progesterone	Theta (4–8 Hz)	FPZ	0.1818	0.3741	0.884
Eyes-open	Progesterone	Theta (4–8 Hz)	FP2	0.4259	0.0301	0.5772
Eyes-open	Progesterone	Theta (4–8 Hz)	AF3	0.1417	0.4898	0.9756
Eyes-open	Progesterone	Theta (4–8 Hz)	AF4	0.4885	0.0113	0.3475
Eyes-open	Progesterone	Theta (4–8 Hz)	F7	0.1034	0.6152	0.9756
Eyes-open	Progesterone	Theta (4–8 Hz)	F3	0.1743	0.3946	0.884
Eyes-open	Progesterone	Theta (4–8 Hz)	FZ	0.1917	0.3481	0.884
Eyes-open	Progesterone	Theta (4–8 Hz)	F4	0.4885	0.0113	0.3475
Eyes-open	Progesterone	Theta (4–8 Hz)	F8	0.3276	0.1023	0.7412
Eyes-open	Progesterone	Theta (4–8 Hz)	FT7	-0.0031	0.9881	0.9987
Eyes-open	Progesterone	Theta (4–8 Hz)	FC3	-0.049	0.8123	0.9776
Eyes-open	Progesterone	Theta (4–8 Hz)	FCZ	0.0236	0.9088	0.9987
Eyes-open	Progesterone	Theta (4–8 Hz)	FC4	0.3211	0.1097	0.7412
Eyes-open	Progesterone	Theta (4–8 Hz)	FT8	0.4019	0.0418	0.6691
Eyes-open	Progesterone	Theta (4–8 Hz)	T7	0.0003	0.9987	0.9987
Eyes-open	Progesterone	Theta (4–8 Hz)	C3	-0.1814	0.375	0.884
Eyes-open	Progesterone	Theta (4–8 Hz)	CZ	-0.0342	0.8681	0.9922
Eyes-open	Progesterone	Theta (4–8 Hz)	C4	0.062	0.7636	0.9756
Eyes-open	Progesterone	Theta (4–8 Hz)	T8	0.1013	0.6223	0.9756
Eyes-open	Progesterone	Theta (4–8 Hz)	TP7	-0.0808	0.6948	0.9756
Eyes-open	Progesterone	Theta (4–8 Hz)	CP3	-0.3156	0.1162	0.7412
Eyes-open	Progesterone	Theta (4–8 Hz)	CP4	-0.1948	0.3403	0.884
Eyes-open	Progesterone	Theta (4–8 Hz)	TP8	-0.2061	0.3125	0.884
Eyes-open	Progesterone	Theta (4–8 Hz)	P7	-0.2311	0.256	0.884
Eyes-open	Progesterone	Theta (4–8 Hz)	P3	-0.4738	0.0145	0.3475
Eyes-open	Progesterone	Theta (4–8 Hz)	PZ	-0.3783	0.0567	0.7412
Eyes-open	Progesterone	Theta (4–8 Hz)	P4	-0.2698	0.1826	0.884
Eyes-open	Progesterone	Theta (4–8 Hz)	P8	-0.2622	0.1956	0.884
Eyes-open	Progesterone	Theta (4–8 Hz)	O1	-0.2694	0.1832	0.884
Eyes-open	Progesterone	Theta (4–8 Hz)	OZ	-0.228	0.2626	0.884
Eyes-open	Progesterone	Theta (4–8 Hz)	O2	-0.3649	0.0668	0.7412
Eyes-open	Progesterone	Alpha (8–12 Hz)	FP1	0.1253	0.5419	0.897
Eyes-open	Progesterone	Alpha (8–12 Hz)	FPZ	0.278	0.1691	0.5443
Eyes-open	Progesterone	Alpha (8–12 Hz)	FP2	0.3711	0.062	0.4088
Eyes-open	Progesterone	Alpha (8–12 Hz)	AF3	0.3215	0.1093	0.4769
Eyes-open	Progesterone	Alpha (8–12 Hz)	AF4	0.3468	0.0826	0.4454
Eyes-open	Progesterone	Alpha (8–12 Hz)	F7	-0.2824	0.1621	0.5443
Eyes-open	Progesterone	Alpha (8–12 Hz)	F3	0.4012	0.0422	0.4088
Eyes-open	Progesterone	Alpha (8–12 Hz)	FZ	0.4355	0.0262	0.359
Eyes-open	Progesterone	Alpha (8–12 Hz)	F4	0.5152	0.0071	0.359
Eyes-open	Progesterone	Alpha (8–12 Hz)	F8	0.3372	0.0921	0.4454
Eyes-open	Progesterone	Alpha (8–12 Hz)	FT7	-0.4933	0.0104	0.359
Eyes-open	Progesterone	Alpha (8–12 Hz)	FC3	-0.1838	0.3687	0.7628
Eyes-open	Progesterone	Alpha (8–12 Hz)	FCZ	0.3786	0.0565	0.4088
Eyes-open	Progesterone	Alpha (8–12 Hz)	FC4	0.4492	0.0213	0.359
Eyes-open	Progesterone	Alpha (8–12 Hz)	FT8	0.3358	0.0935	0.4454
Eyes-open	Progesterone	Alpha (8–12 Hz)	T7	-0.1113	0.5884	0.9093
Eyes-open	Progesterone	Alpha (8–12 Hz)	C3	-0.1054	0.6082	0.9093
Eyes-open	Progesterone	Alpha (8–12 Hz)	CZ	0.179	0.3815	0.7628
Eyes-open	Progesterone	Alpha (8–12 Hz)	C4	0.2818	0.1632	0.5443
Eyes-open	Progesterone	Alpha (8–12 Hz)	T8	0.1797	0.3796	0.7628
Eyes-open	Progesterone	Alpha (8–12 Hz)	TP7	-0.2283	0.2619	0.6551
Eyes-open	Progesterone	Alpha (8–12 Hz)	CP3	-0.3321	0.0974	0.4454
Eyes-open	Progesterone	Alpha (8–12 Hz)	CP4	0.0757	0.7134	0.9093
Eyes-open	Progesterone	Alpha (8–12 Hz)	TP8	-0.0798	0.6985	0.9093
Eyes-open	Progesterone	Alpha (8–12 Hz)	P7	-0.3766	0.0579	0.4088
Eyes-open	Progesterone	Alpha (8–12 Hz)	P3	-0.4656	0.0165	0.359
Eyes-open	Progesterone	Alpha (8–12 Hz)	PZ	-0.3379	0.0914	0.4454
Eyes-open	Progesterone	Alpha (8–12 Hz)	P4	-0.0924	0.6534	0.9093
Eyes-open	Progesterone	Alpha (8–12 Hz)	P8	-0.0729	0.7233	0.9093
Eyes-open	Progesterone	Alpha (8–12 Hz)	O1	-0.3803	0.0553	0.4088
Eyes-open	Progesterone	Alpha (8–12 Hz)	OZ	-0.3714	0.0617	0.4088
Eyes-open	Progesterone	Alpha (8–12 Hz)	O2	-0.4694	0.0156	0.359
Eyes-open	Progesterone	Low Beta (12–20 Hz)	FP1	0.1917	0.3481	0.9014
Eyes-open	Progesterone	Low Beta (12–20 Hz)	FPZ	0.2369	0.2439	0.9014
Eyes-open	Progesterone	Low Beta (12–20 Hz)	FP2	0.356	0.0742	0.9014
Eyes-open	Progesterone	Low Beta (12–20 Hz)	AF3	0.0996	0.6282	0.9014
Eyes-open	Progesterone	Low Beta (12–20 Hz)	AF4	0.1585	0.4393	0.9014
Eyes-open	Progesterone	Low Beta (12–20 Hz)	F7	-0.0609	0.7674	0.9445
Eyes-open	Progesterone	Low Beta (12–20 Hz)	F3	0.2126	0.2971	0.9014
Eyes-open	Progesterone	Low Beta (12–20 Hz)	FZ	0.1017	0.6211	0.9014
Eyes-open	Progesterone	Low Beta (12–20 Hz)	F4	0.1681	0.4117	0.9014
Eyes-open	Progesterone	Low Beta (12–20 Hz)	F8	0.1383	0.5004	0.9014
Eyes-open	Progesterone	Low Beta (12–20 Hz)	FT7	-0.1274	0.5353	0.9014
Eyes-open	Progesterone	Low Beta (12–20 Hz)	FC3	0.0548	0.7904	0.9605
Eyes-open	Progesterone	Low Beta (12–20 Hz)	FCZ	-0.0123	0.9524	0.9878
Eyes-open	Progesterone	Low Beta (12–20 Hz)	FC4	-0.0401	0.846	0.9711
Eyes-open	Progesterone	Low Beta (12–20 Hz)	FT8	0.1729	0.3983	0.9014
Eyes-open	Progesterone	Low Beta (12–20 Hz)	T7	0.0743	0.7183	0.9279
Eyes-open	Progesterone	Low Beta (12–20 Hz)	C3	-0.1462	0.4761	0.9014
Eyes-open	Progesterone	Low Beta (12–20 Hz)	CZ	-0.0507	0.8058	0.967
Eyes-open	Progesterone	Low Beta (12–20 Hz)	C4	-0.0996	0.6282	0.9014
Eyes-open	Progesterone	Low Beta (12–20 Hz)	T8	0.0894	0.6642	0.9109
Eyes-open	Progesterone	Low Beta (12–20 Hz)	TP7	0.1465	0.4751	0.9014
Eyes-open	Progesterone	Low Beta (12–20 Hz)	CP3	-0.127	0.5364	0.9014
Eyes-open	Progesterone	Low Beta (12–20 Hz)	CP4	-0.1458	0.4772	0.9014
Eyes-open	Progesterone	Low Beta (12–20 Hz)	TP8	0.0698	0.7346	0.9279
Eyes-open	Progesterone	Low Beta (12–20 Hz)	P7	-0.0199	0.9233	0.9781
Eyes-open	Progesterone	Low Beta (12–20 Hz)	P3	-0.2352	0.2474	0.9014
Eyes-open	Progesterone	Low Beta (12–20 Hz)	PZ	-0.318	0.1133	0.9014
Eyes-open	Progesterone	Low Beta (12–20 Hz)	P4	-0.2198	0.2807	0.9014
Eyes-open	Progesterone	Low Beta (12–20 Hz)	P8	-0.1486	0.4688	0.9014
Eyes-open	Progesterone	Low Beta (12–20 Hz)	O1	-0.2431	0.2315	0.9014
Eyes-open	Progesterone	Low Beta (12–20 Hz)	OZ	-0.3321	0.0974	0.9014
Eyes-open	Progesterone	Low Beta (12–20 Hz)	O2	-0.2314	0.2553	0.9014
Eyes-open	Progesterone	High Beta (20–30 Hz)	FP1	-0.0014	0.9947	1
Eyes-open	Progesterone	High Beta (20–30 Hz)	FPZ	0.0828	0.6874	0.9346
Eyes-open	Progesterone	High Beta (20–30 Hz)	FP2	0.1202	0.5587	0.9346
Eyes-open	Progesterone	High Beta (20–30 Hz)	AF3	-0.0863	0.6752	0.9346
Eyes-open	Progesterone	High Beta (20–30 Hz)	AF4	0	1	1
Eyes-open	Progesterone	High Beta (20–30 Hz)	F7	-0.024	0.9075	0.9889
Eyes-open	Progesterone	High Beta (20–30 Hz)	F3	0.0852	0.6788	0.9346
Eyes-open	Progesterone	High Beta (20–30 Hz)	FZ	-0.0185	0.9286	0.9905
Eyes-open	Progesterone	High Beta (20–30 Hz)	F4	0.1085	0.5977	0.9346
Eyes-open	Progesterone	High Beta (20–30 Hz)	F8	0.0592	0.7738	0.9889
Eyes-open	Progesterone	High Beta (20–30 Hz)	FT7	-0.2215	0.2768	0.9013
Eyes-open	Progesterone	High Beta (20–30 Hz)	FC3	-0.1852	0.365	0.9013
Eyes-open	Progesterone	High Beta (20–30 Hz)	FCZ	-0.0544	0.7917	0.9889
Eyes-open	Progesterone	High Beta (20–30 Hz)	FC4	-0.0791	0.701	0.9346
Eyes-open	Progesterone	High Beta (20–30 Hz)	FT8	0.0791	0.701	0.9346
Eyes-open	Progesterone	High Beta (20–30 Hz)	T7	0.1743	0.3946	0.9013
Eyes-open	Progesterone	High Beta (20–30 Hz)	C3	-0.1431	0.4856	0.9346
Eyes-open	Progesterone	High Beta (20–30 Hz)	CZ	0.0825	0.6886	0.9346
Eyes-open	Progesterone	High Beta (20–30 Hz)	C4	-0.0452	0.8265	0.9889
Eyes-open	Progesterone	High Beta (20–30 Hz)	T8	0.1	0.6271	0.9346
Eyes-open	Progesterone	High Beta (20–30 Hz)	TP7	0.1876	0.3587	0.9013
Eyes-open	Progesterone	High Beta (20–30 Hz)	CP3	-0.1253	0.5419	0.9346
Eyes-open	Progesterone	High Beta (20–30 Hz)	CP4	0.0134	0.9484	0.9951
Eyes-open	Progesterone	High Beta (20–30 Hz)	TP8	0.1058	0.607	0.9346
Eyes-open	Progesterone	High Beta (20–30 Hz)	P7	-0.012	0.9537	0.9951
Eyes-open	Progesterone	High Beta (20–30 Hz)	P3	-0.1137	0.5804	0.9346
Eyes-open	Progesterone	High Beta (20–30 Hz)	PZ	-0.1975	0.3334	0.9013
Eyes-open	Progesterone	High Beta (20–30 Hz)	P4	-0.2609	0.198	0.8017
Eyes-open	Progesterone	High Beta (20–30 Hz)	P8	-0.0318	0.8773	0.9889
Eyes-open	Progesterone	High Beta (20–30 Hz)	O1	0.0219	0.9154	0.9889
Eyes-open	Progesterone	High Beta (20–30 Hz)	OZ	-0.1996	0.3283	0.9013
Eyes-open	Progesterone	High Beta (20–30 Hz)	O2	-0.0315	0.8786	0.9889
Eyes-open	Progesterone	Low Gamma (30–40 Hz)	FP1	0.0777	0.7059	0.956
Eyes-open	Progesterone	Low Gamma (30–40 Hz)	FPZ	0.114	0.5792	0.9213
Eyes-open	Progesterone	Low Gamma (30–40 Hz)	FP2	0.127	0.5364	0.9213
Eyes-open	Progesterone	Low Gamma (30–40 Hz)	AF3	0.0924	0.6534	0.956
Eyes-open	Progesterone	Low Gamma (30–40 Hz)	AF4	-0.0431	0.8343	0.9566
Eyes-open	Progesterone	Low Gamma (30–40 Hz)	F7	-0.0027	0.9894	0.9894
Eyes-open	Progesterone	Low Gamma (30–40 Hz)	F3	0.176	0.3899	0.9203
Eyes-open	Progesterone	Low Gamma (30–40 Hz)	FZ	-0.0537	0.7943	0.956
Eyes-open	Progesterone	Low Gamma (30–40 Hz)	F4	0.1202	0.5587	0.9213
Eyes-open	Progesterone	Low Gamma (30–40 Hz)	F8	0.0353	0.8642	0.9647
Eyes-open	Progesterone	Low Gamma (30–40 Hz)	FT7	-0.3061	0.1284	0.6099
Eyes-open	Progesterone	Low Gamma (30–40 Hz)	FC3	-0.2972	0.1404	0.6127
Eyes-open	Progesterone	Low Gamma (30–40 Hz)	FCZ	-0.2547	0.2092	0.7135
Eyes-open	Progesterone	Low Gamma (30–40 Hz)	FC4	-0.1866	0.3614	0.9131
Eyes-open	Progesterone	Low Gamma (30–40 Hz)	FT8	0.1198	0.5599	0.9213
Eyes-open	Progesterone	Low Gamma (30–40 Hz)	T7	0.1626	0.4274	0.9213
Eyes-open	Progesterone	Low Gamma (30–40 Hz)	C3	-0.3516	0.0782	0.6099
Eyes-open	Progesterone	Low Gamma (30–40 Hz)	CZ	-0.0192	0.9259	0.9864
Eyes-open	Progesterone	Low Gamma (30–40 Hz)	C4	0.0164	0.9365	0.9864
Eyes-open	Progesterone	Low Gamma (30–40 Hz)	T8	0.1363	0.5069	0.9213
Eyes-open	Progesterone	Low Gamma (30–40 Hz)	TP7	0.1691	0.4089	0.9203
Eyes-open	Progesterone	Low Gamma (30–40 Hz)	CP3	-0.3348	0.0945	0.6099
Eyes-open	Progesterone	Low Gamma (30–40 Hz)	CP4	0.0986	0.6318	0.956
Eyes-open	Progesterone	Low Gamma (30–40 Hz)	TP8	0.2331	0.2517	0.7551
Eyes-open	Progesterone	Low Gamma (30–40 Hz)	P7	-0.0791	0.701	0.956
Eyes-open	Progesterone	Low Gamma (30–40 Hz)	P3	-0.0849	0.6801	0.956
Eyes-open	Progesterone	Low Gamma (30–40 Hz)	PZ	0.039	0.8499	0.9599
Eyes-open	Progesterone	Low Gamma (30–40 Hz)	P4	0.0688	0.7384	0.956
Eyes-open	Progesterone	Low Gamma (30–40 Hz)	P8	0.1441	0.4824	0.9213
Eyes-open	Progesterone	Low Gamma (30–40 Hz)	O1	0.0568	0.7827	0.956
Eyes-open	Progesterone	Low Gamma (30–40 Hz)	OZ	-0.2523	0.2137	0.7135
Eyes-open	Progesterone	Low Gamma (30–40 Hz)	O2	-0.0613	0.7662	0.956
Eyes-open	Progesterone	High Gamma (40–55 Hz)	FP1	0.0517	0.802	0.9542
Eyes-open	Progesterone	High Gamma (40–55 Hz)	FPZ	0.1452	0.4792	0.7932
Eyes-open	Progesterone	High Gamma (40–55 Hz)	FP2	0.0945	0.6461	0.8781
Eyes-open	Progesterone	High Gamma (40–55 Hz)	AF3	0.1585	0.4393	0.7923
Eyes-open	Progesterone	High Gamma (40–55 Hz)	AF4	0.05	0.8084	0.9542
Eyes-open	Progesterone	High Gamma (40–55 Hz)	F7	-0.013	0.9497	0.9699
Eyes-open	Progesterone	High Gamma (40–55 Hz)	F3	0.1903	0.3516	0.7711
Eyes-open	Progesterone	High Gamma (40–55 Hz)	FZ	-0.0322	0.876	0.9666
Eyes-open	Progesterone	High Gamma (40–55 Hz)	F4	0.1619	0.4293	0.7923
Eyes-open	Progesterone	High Gamma (40–55 Hz)	F8	0.0842	0.6825	0.8854
Eyes-open	Progesterone	High Gamma (40–55 Hz)	FT7	-0.2944	0.1443	0.7693
Eyes-open	Progesterone	High Gamma (40–55 Hz)	FC3	-0.1174	0.5678	0.8517
Eyes-open	Progesterone	High Gamma (40–55 Hz)	FCZ	-0.2294	0.2597	0.7693
Eyes-open	Progesterone	High Gamma (40–55 Hz)	FC4	-0.0243	0.9062	0.9666
Eyes-open	Progesterone	High Gamma (40–55 Hz)	FT8	0.1558	0.4473	0.7923
Eyes-open	Progesterone	High Gamma (40–55 Hz)	T7	0.2403	0.237	0.7693
Eyes-open	Progesterone	High Gamma (40–55 Hz)	C3	-0.2797	0.1664	0.7693
Eyes-open	Progesterone	High Gamma (40–55 Hz)	CZ	-0.1636	0.4244	0.7923
Eyes-open	Progesterone	High Gamma (40–55 Hz)	C4	-0.1554	0.4483	0.7923
Eyes-open	Progesterone	High Gamma (40–55 Hz)	T8	0.1582	0.4403	0.7923
Eyes-open	Progesterone	High Gamma (40–55 Hz)	TP7	0.2129	0.2963	0.7693
Eyes-open	Progesterone	High Gamma (40–55 Hz)	CP3	-0.3341	0.0953	0.7693
Eyes-open	Progesterone	High Gamma (40–55 Hz)	CP4	-0.0298	0.8852	0.9666
Eyes-open	Progesterone	High Gamma (40–55 Hz)	TP8	0.3115	0.1213	0.7693
Eyes-open	Progesterone	High Gamma (40–55 Hz)	P7	-0.1612	0.4313	0.7923
Eyes-open	Progesterone	High Gamma (40–55 Hz)	P3	-0.2386	0.2404	0.7693
Eyes-open	Progesterone	High Gamma (40–55 Hz)	PZ	-0.1041	0.6129	0.8781
Eyes-open	Progesterone	High Gamma (40–55 Hz)	P4	-0.0284	0.8904	0.9666
Eyes-open	Progesterone	High Gamma (40–55 Hz)	P8	0.1897	0.3534	0.7711
Eyes-open	Progesterone	High Gamma (40–55 Hz)	O1	-0.125	0.543	0.8384
Eyes-open	Progesterone	High Gamma (40–55 Hz)	OZ	-0.3071	0.127	0.7693
Eyes-open	Progesterone	High Gamma (40–55 Hz)	O2	-0.2328	0.2524	0.7693
Eyes-open	Testosterone	Delta (0.5–4 Hz)	FP1	-0.0017	0.9934	0.9934
Eyes-open	Testosterone	Delta (0.5–4 Hz)	FPZ	0.237	0.2438	0.9934
Eyes-open	Testosterone	Delta (0.5–4 Hz)	FP2	-0.1098	0.5935	0.9934
Eyes-open	Testosterone	Delta (0.5–4 Hz)	AF3	0.3293	0.1005	0.9934
Eyes-open	Testosterone	Delta (0.5–4 Hz)	AF4	-0.0133	0.9484	0.9934
Eyes-open	Testosterone	Delta (0.5–4 Hz)	F7	-0.185	0.3656	0.9934
Eyes-open	Testosterone	Delta (0.5–4 Hz)	F3	-0.027	0.8958	0.9934
Eyes-open	Testosterone	Delta (0.5–4 Hz)	FZ	0.2647	0.1914	0.9934
Eyes-open	Testosterone	Delta (0.5–4 Hz)	F4	0.2147	0.2921	0.9934
Eyes-open	Testosterone	Delta (0.5–4 Hz)	F8	-0.1829	0.3711	0.9934
Eyes-open	Testosterone	Delta (0.5–4 Hz)	FT7	-0.0089	0.9656	0.9934
Eyes-open	Testosterone	Delta (0.5–4 Hz)	FC3	-0.0092	0.9643	0.9934
Eyes-open	Testosterone	Delta (0.5–4 Hz)	FCZ	0.0198	0.9234	0.9934
Eyes-open	Testosterone	Delta (0.5–4 Hz)	FC4	0.3136	0.1188	0.9934
Eyes-open	Testosterone	Delta (0.5–4 Hz)	FT8	-0.2766	0.1713	0.9934
Eyes-open	Testosterone	Delta (0.5–4 Hz)	T7	-0.1255	0.5413	0.9934
Eyes-open	Testosterone	Delta (0.5–4 Hz)	C3	0.0239	0.9076	0.9934
Eyes-open	Testosterone	Delta (0.5–4 Hz)	CZ	0.2058	0.313	0.9934
Eyes-open	Testosterone	Delta (0.5–4 Hz)	C4	0.2366	0.2445	0.9934
Eyes-open	Testosterone	Delta (0.5–4 Hz)	T8	-0.2113	0.3001	0.9934
Eyes-open	Testosterone	Delta (0.5–4 Hz)	TP7	-0.0615	0.7652	0.9934
Eyes-open	Testosterone	Delta (0.5–4 Hz)	CP3	0.1293	0.5292	0.9934
Eyes-open	Testosterone	Delta (0.5–4 Hz)	CP4	0.0704	0.7324	0.9934
Eyes-open	Testosterone	Delta (0.5–4 Hz)	TP8	0.0588	0.7753	0.9934
Eyes-open	Testosterone	Delta (0.5–4 Hz)	P7	0.2243	0.2706	0.9934
Eyes-open	Testosterone	Delta (0.5–4 Hz)	P3	0.04	0.8461	0.9934
Eyes-open	Testosterone	Delta (0.5–4 Hz)	PZ	0.2243	0.2706	0.9934
Eyes-open	Testosterone	Delta (0.5–4 Hz)	P4	0.2134	0.2953	0.9934
Eyes-open	Testosterone	Delta (0.5–4 Hz)	P8	-0.1029	0.6168	0.9934
Eyes-open	Testosterone	Delta (0.5–4 Hz)	O1	0.0161	0.9379	0.9934
Eyes-open	Testosterone	Delta (0.5–4 Hz)	OZ	0.2353	0.2473	0.9934
Eyes-open	Testosterone	Delta (0.5–4 Hz)	O2	0.0927	0.6525	0.9934
Eyes-open	Testosterone	Theta (4–8 Hz)	FP1	0.2082	0.3073	0.884
Eyes-open	Testosterone	Theta (4–8 Hz)	FPZ	0.1881	0.3576	0.884
Eyes-open	Testosterone	Theta (4–8 Hz)	FP2	-0.0113	0.9564	0.9987
Eyes-open	Testosterone	Theta (4–8 Hz)	AF3	0.1809	0.3765	0.884
Eyes-open	Testosterone	Theta (4–8 Hz)	AF4	0.0827	0.6878	0.9756
Eyes-open	Testosterone	Theta (4–8 Hz)	F7	-0.0116	0.955	0.9987
Eyes-open	Testosterone	Theta (4–8 Hz)	F3	0.0691	0.7374	0.9756
Eyes-open	Testosterone	Theta (4–8 Hz)	FZ	0.2452	0.2274	0.884
Eyes-open	Testosterone	Theta (4–8 Hz)	F4	-0.0017	0.9934	0.9987
Eyes-open	Testosterone	Theta (4–8 Hz)	F8	-0.1334	0.516	0.9756
Eyes-open	Testosterone	Theta (4–8 Hz)	FT7	-0.0687	0.7387	0.9756
Eyes-open	Testosterone	Theta (4–8 Hz)	FC3	-0.1255	0.5413	0.9756
Eyes-open	Testosterone	Theta (4–8 Hz)	FCZ	0.0998	0.6275	0.9756
Eyes-open	Testosterone	Theta (4–8 Hz)	FC4	0.2147	0.2921	0.884
Eyes-open	Testosterone	Theta (4–8 Hz)	FT8	-0.2445	0.2287	0.884
Eyes-open	Testosterone	Theta (4–8 Hz)	T7	-0.0383	0.8526	0.9922
Eyes-open	Testosterone	Theta (4–8 Hz)	C3	0.0615	0.7652	0.9756
Eyes-open	Testosterone	Theta (4–8 Hz)	CZ	0.2349	0.248	0.884
Eyes-open	Testosterone	Theta (4–8 Hz)	C4	0.0369	0.8579	0.9922
Eyes-open	Testosterone	Theta (4–8 Hz)	T8	-0.3098	0.1235	0.7412
Eyes-open	Testosterone	Theta (4–8 Hz)	TP7	0.0954	0.6429	0.9756
Eyes-open	Testosterone	Theta (4–8 Hz)	CP3	0.1176	0.5671	0.9756
Eyes-open	Testosterone	Theta (4–8 Hz)	CP4	0.027	0.8958	0.9987
Eyes-open	Testosterone	Theta (4–8 Hz)	TP8	-0.1094	0.5947	0.9756
Eyes-open	Testosterone	Theta (4–8 Hz)	P7	0.2028	0.3205	0.884
Eyes-open	Testosterone	Theta (4–8 Hz)	P3	0.1416	0.4903	0.9756
Eyes-open	Testosterone	Theta (4–8 Hz)	PZ	0.174	0.3951	0.884
Eyes-open	Testosterone	Theta (4–8 Hz)	P4	0.0356	0.8631	0.9922
Eyes-open	Testosterone	Theta (4–8 Hz)	P8	-0.3187	0.1126	0.7412
Eyes-open	Testosterone	Theta (4–8 Hz)	O1	-0.0133	0.9484	0.9987
Eyes-open	Testosterone	Theta (4–8 Hz)	OZ	0.1026	0.618	0.9756
Eyes-open	Testosterone	Theta (4–8 Hz)	O2	0.2459	0.226	0.884
Eyes-open	Testosterone	Alpha (8–12 Hz)	FP1	0.2264	0.2661	0.6551
Eyes-open	Testosterone	Alpha (8–12 Hz)	FPZ	0.2281	0.2625	0.6551
Eyes-open	Testosterone	Alpha (8–12 Hz)	FP2	0.1634	0.425	0.7908
Eyes-open	Testosterone	Alpha (8–12 Hz)	AF3	0.2106	0.3017	0.7064
Eyes-open	Testosterone	Alpha (8–12 Hz)	AF4	0.1033	0.6157	0.9093
Eyes-open	Testosterone	Alpha (8–12 Hz)	F7	-0.1128	0.5831	0.9093
Eyes-open	Testosterone	Alpha (8–12 Hz)	F3	0.0643	0.755	0.9137
Eyes-open	Testosterone	Alpha (8–12 Hz)	FZ	0.1361	0.5074	0.8546
Eyes-open	Testosterone	Alpha (8–12 Hz)	F4	-0.0202	0.9221	0.9318
Eyes-open	Testosterone	Alpha (8–12 Hz)	F8	-0.026	0.8997	0.9318
Eyes-open	Testosterone	Alpha (8–12 Hz)	FT7	-0.1614	0.4309	0.7908
Eyes-open	Testosterone	Alpha (8–12 Hz)	FC3	-0.2	0.3272	0.7305
Eyes-open	Testosterone	Alpha (8–12 Hz)	FCZ	-0.0233	0.9102	0.9318
Eyes-open	Testosterone	Alpha (8–12 Hz)	FC4	0.1166	0.5705	0.9093
Eyes-open	Testosterone	Alpha (8–12 Hz)	FT8	-0.2838	0.16	0.5443
Eyes-open	Testosterone	Alpha (8–12 Hz)	T7	-0.2753	0.1735	0.5443
Eyes-open	Testosterone	Alpha (8–12 Hz)	C3	0.2407	0.2362	0.6478
Eyes-open	Testosterone	Alpha (8–12 Hz)	CZ	0.0369	0.8579	0.9318
Eyes-open	Testosterone	Alpha (8–12 Hz)	C4	0.1057	0.6075	0.9093
Eyes-open	Testosterone	Alpha (8–12 Hz)	T8	-0.2811	0.1642	0.5443
Eyes-open	Testosterone	Alpha (8–12 Hz)	TP7	-0.0222	0.9142	0.9318
Eyes-open	Testosterone	Alpha (8–12 Hz)	CP3	0.2739	0.1757	0.5443
Eyes-open	Testosterone	Alpha (8–12 Hz)	CP4	0.1819	0.3738	0.7628
Eyes-open	Testosterone	Alpha (8–12 Hz)	TP8	-0.2188	0.2828	0.6787
Eyes-open	Testosterone	Alpha (8–12 Hz)	P7	0.0793	0.7001	0.9093
Eyes-open	Testosterone	Alpha (8–12 Hz)	P3	0.1935	0.3435	0.7494
Eyes-open	Testosterone	Alpha (8–12 Hz)	PZ	0.0756	0.7137	0.9093
Eyes-open	Testosterone	Alpha (8–12 Hz)	P4	0.0513	0.8035	0.9137
Eyes-open	Testosterone	Alpha (8–12 Hz)	P8	-0.2975	0.14	0.5443
Eyes-open	Testosterone	Alpha (8–12 Hz)	O1	-0.0875	0.6707	0.9093
Eyes-open	Testosterone	Alpha (8–12 Hz)	OZ	-0.0862	0.6755	0.9093
Eyes-open	Testosterone	Alpha (8–12 Hz)	O2	0.0417	0.8397	0.9265
Eyes-open	Testosterone	Low Beta (12–20 Hz)	FP1	0.1836	0.3692	0.9014
Eyes-open	Testosterone	Low Beta (12–20 Hz)	FPZ	0.171	0.4037	0.9014
Eyes-open	Testosterone	Low Beta (12–20 Hz)	FP2	0.2575	0.2041	0.9014
Eyes-open	Testosterone	Low Beta (12–20 Hz)	AF3	0.3081	0.1257	0.9014
Eyes-open	Testosterone	Low Beta (12–20 Hz)	AF4	0.1286	0.5314	0.9014
Eyes-open	Testosterone	Low Beta (12–20 Hz)	F7	-0.038	0.8539	0.9711
Eyes-open	Testosterone	Low Beta (12–20 Hz)	F3	0.2065	0.3114	0.9014
Eyes-open	Testosterone	Low Beta (12–20 Hz)	FZ	0.2729	0.1774	0.9014
Eyes-open	Testosterone	Low Beta (12–20 Hz)	F4	0.2448	0.228	0.9014
Eyes-open	Testosterone	Low Beta (12–20 Hz)	F8	-0.0226	0.9129	0.9781
Eyes-open	Testosterone	Low Beta (12–20 Hz)	FT7	-0.1532	0.455	0.9014
Eyes-open	Testosterone	Low Beta (12–20 Hz)	FC3	-0.2359	0.2459	0.9014
Eyes-open	Testosterone	Low Beta (12–20 Hz)	FCZ	0.1187	0.5637	0.9014
Eyes-open	Testosterone	Low Beta (12–20 Hz)	FC4	0.4144	0.0353	0.9014
Eyes-open	Testosterone	Low Beta (12–20 Hz)	FT8	-0.0062	0.9762	0.9878
Eyes-open	Testosterone	Low Beta (12–20 Hz)	T7	-0.2411	0.2355	0.9014
Eyes-open	Testosterone	Low Beta (12–20 Hz)	C3	0.0315	0.8787	0.9711
Eyes-open	Testosterone	Low Beta (12–20 Hz)	CZ	0.0961	0.6406	0.9018
Eyes-open	Testosterone	Low Beta (12–20 Hz)	C4	0.2524	0.2136	0.9014
Eyes-open	Testosterone	Low Beta (12–20 Hz)	T8	-0.1217	0.5536	0.9014
Eyes-open	Testosterone	Low Beta (12–20 Hz)	TP7	-0.0715	0.7286	0.9279
Eyes-open	Testosterone	Low Beta (12–20 Hz)	CP3	-0.0311	0.8801	0.9711
Eyes-open	Testosterone	Low Beta (12–20 Hz)	CP4	0.145	0.4798	0.9014
Eyes-open	Testosterone	Low Beta (12–20 Hz)	TP8	0.0636	0.7576	0.9445
Eyes-open	Testosterone	Low Beta (12–20 Hz)	P7	-0.1484	0.4694	0.9014
Eyes-open	Testosterone	Low Beta (12–20 Hz)	P3	-0.0998	0.6275	0.9014
Eyes-open	Testosterone	Low Beta (12–20 Hz)	PZ	-0.0352	0.8644	0.9711
Eyes-open	Testosterone	Low Beta (12–20 Hz)	P4	0.0359	0.8618	0.9711
Eyes-open	Testosterone	Low Beta (12–20 Hz)	P8	-0.2924	0.1473	0.9014
Eyes-open	Testosterone	Low Beta (12–20 Hz)	O1	-0.4312	0.0279	0.9014
Eyes-open	Testosterone	Low Beta (12–20 Hz)	OZ	-0.1122	0.5854	0.9014
Eyes-open	Testosterone	Low Beta (12–20 Hz)	O2	0.079	0.7013	0.9279
Eyes-open	Testosterone	High Beta (20–30 Hz)	FP1	0.105	0.6098	0.9346
Eyes-open	Testosterone	High Beta (20–30 Hz)	FPZ	0.2595	0.2004	0.8017
Eyes-open	Testosterone	High Beta (20–30 Hz)	FP2	0.2394	0.2389	0.8495
Eyes-open	Testosterone	High Beta (20–30 Hz)	AF3	0.2924	0.1473	0.8017
Eyes-open	Testosterone	High Beta (20–30 Hz)	AF4	0.1898	0.3531	0.9013
Eyes-open	Testosterone	High Beta (20–30 Hz)	F7	-0.1224	0.5513	0.9346
Eyes-open	Testosterone	High Beta (20–30 Hz)	F3	0.1826	0.372	0.9013
Eyes-open	Testosterone	High Beta (20–30 Hz)	FZ	0.2141	0.2937	0.9013
Eyes-open	Testosterone	High Beta (20–30 Hz)	F4	0.2448	0.228	0.842
Eyes-open	Testosterone	High Beta (20–30 Hz)	F8	0.1269	0.5369	0.9346
Eyes-open	Testosterone	High Beta (20–30 Hz)	FT7	-0.2835	0.1605	0.8017
Eyes-open	Testosterone	High Beta (20–30 Hz)	FC3	-0.2746	0.1746	0.8017
Eyes-open	Testosterone	High Beta (20–30 Hz)	FCZ	0.0431	0.8345	0.9889
Eyes-open	Testosterone	High Beta (20–30 Hz)	FC4	0.2893	0.1518	0.8017
Eyes-open	Testosterone	High Beta (20–30 Hz)	FT8	0.0294	0.8866	0.9889
Eyes-open	Testosterone	High Beta (20–30 Hz)	T7	-0.2219	0.2759	0.9013
Eyes-open	Testosterone	High Beta (20–30 Hz)	C3	-0.1929	0.3452	0.9013
Eyes-open	Testosterone	High Beta (20–30 Hz)	CZ	0.0848	0.6804	0.9346
Eyes-open	Testosterone	High Beta (20–30 Hz)	C4	0.1392	0.4977	0.9346
Eyes-open	Testosterone	High Beta (20–30 Hz)	T8	-0.1337	0.515	0.9346
Eyes-open	Testosterone	High Beta (20–30 Hz)	TP7	-0.2619	0.1962	0.8017
Eyes-open	Testosterone	High Beta (20–30 Hz)	CP3	-0.2643	0.1919	0.8017
Eyes-open	Testosterone	High Beta (20–30 Hz)	CP4	0.1081	0.5993	0.9346
Eyes-open	Testosterone	High Beta (20–30 Hz)	TP8	0.1395	0.4967	0.9346
Eyes-open	Testosterone	High Beta (20–30 Hz)	P7	-0.3464	0.083	0.7245
Eyes-open	Testosterone	High Beta (20–30 Hz)	P3	-0.2647	0.1914	0.8017
Eyes-open	Testosterone	High Beta (20–30 Hz)	PZ	-0.0215	0.9168	0.9889
Eyes-open	Testosterone	High Beta (20–30 Hz)	P4	0.1204	0.5581	0.9346
Eyes-open	Testosterone	High Beta (20–30 Hz)	P8	-0.1611	0.4319	0.9013
Eyes-open	Testosterone	High Beta (20–30 Hz)	O1	-0.304	0.1311	0.8017
Eyes-open	Testosterone	High Beta (20–30 Hz)	OZ	-0.093	0.6513	0.9346
Eyes-open	Testosterone	High Beta (20–30 Hz)	O2	-0.1436	0.484	0.9346
Eyes-open	Testosterone	Low Gamma (30–40 Hz)	FP1	0.0496	0.8099	0.9566
Eyes-open	Testosterone	Low Gamma (30–40 Hz)	FPZ	0.1481	0.4704	0.9213
Eyes-open	Testosterone	Low Gamma (30–40 Hz)	FP2	0.2742	0.1752	0.6775
Eyes-open	Testosterone	Low Gamma (30–40 Hz)	AF3	0.3108	0.1222	0.6099
Eyes-open	Testosterone	Low Gamma (30–40 Hz)	AF4	0.3221	0.1085	0.6099
Eyes-open	Testosterone	Low Gamma (30–40 Hz)	F7	-0.0451	0.8267	0.9566
Eyes-open	Testosterone	Low Gamma (30–40 Hz)	F3	0.3881	0.0501	0.5593
Eyes-open	Testosterone	Low Gamma (30–40 Hz)	FZ	0.2513	0.2155	0.7135
Eyes-open	Testosterone	Low Gamma (30–40 Hz)	F4	0.3081	0.1257	0.6099
Eyes-open	Testosterone	Low Gamma (30–40 Hz)	F8	0.1542	0.4519	0.9213
Eyes-open	Testosterone	Low Gamma (30–40 Hz)	FT7	-0.277	0.1708	0.6775
Eyes-open	Testosterone	Low Gamma (30–40 Hz)	FC3	-0.0674	0.7437	0.956
Eyes-open	Testosterone	Low Gamma (30–40 Hz)	FCZ	0.1135	0.5808	0.9213
Eyes-open	Testosterone	Low Gamma (30–40 Hz)	FC4	0.331	0.0986	0.6099
Eyes-open	Testosterone	Low Gamma (30–40 Hz)	FT8	0.0424	0.8371	0.9566
Eyes-open	Testosterone	Low Gamma (30–40 Hz)	T7	-0.2062	0.3122	0.8745
Eyes-open	Testosterone	Low Gamma (30–40 Hz)	C3	-0.1474	0.4725	0.9213
Eyes-open	Testosterone	Low Gamma (30–40 Hz)	CZ	0.067	0.745	0.956
Eyes-open	Testosterone	Low Gamma (30–40 Hz)	C4	0.2035	0.3188	0.8745
Eyes-open	Testosterone	Low Gamma (30–40 Hz)	T8	-0.1251	0.5424	0.9213
Eyes-open	Testosterone	Low Gamma (30–40 Hz)	TP7	-0.237	0.2438	0.755
Eyes-open	Testosterone	Low Gamma (30–40 Hz)	CP3	-0.1939	0.3426	0.8889
Eyes-open	Testosterone	Low Gamma (30–40 Hz)	CP4	0.1142	0.5785	0.9213
Eyes-open	Testosterone	Low Gamma (30–40 Hz)	TP8	0.1122	0.5854	0.9213
Eyes-open	Testosterone	Low Gamma (30–40 Hz)	P7	-0.4787	0.0134	0.5058
Eyes-open	Testosterone	Low Gamma (30–40 Hz)	P3	-0.3939	0.0465	0.5593
Eyes-open	Testosterone	Low Gamma (30–40 Hz)	PZ	-0.1262	0.5391	0.9213
Eyes-open	Testosterone	Low Gamma (30–40 Hz)	P4	-0.0677	0.7424	0.956
Eyes-open	Testosterone	Low Gamma (30–40 Hz)	P8	-0.2089	0.3057	0.8745
Eyes-open	Testosterone	Low Gamma (30–40 Hz)	O1	-0.45	0.0211	0.5058
Eyes-open	Testosterone	Low Gamma (30–40 Hz)	OZ	-0.1942	0.3417	0.8889
Eyes-open	Testosterone	Low Gamma (30–40 Hz)	O2	-0.173	0.398	0.9203
Eyes-open	Testosterone	High Gamma (40–55 Hz)	FP1	0.0739	0.7199	0.9094
Eyes-open	Testosterone	High Gamma (40–55 Hz)	FPZ	0.1963	0.3366	0.7693
Eyes-open	Testosterone	High Gamma (40–55 Hz)	FP2	0.2359	0.2459	0.7693
Eyes-open	Testosterone	High Gamma (40–55 Hz)	AF3	0.3071	0.127	0.7693
Eyes-open	Testosterone	High Gamma (40–55 Hz)	AF4	0.2547	0.2091	0.7693
Eyes-open	Testosterone	High Gamma (40–55 Hz)	F7	-0.0957	0.6417	0.8781
Eyes-open	Testosterone	High Gamma (40–55 Hz)	F3	0.3542	0.0758	0.7693
Eyes-open	Testosterone	High Gamma (40–55 Hz)	FZ	0.2202	0.2797	0.7693
Eyes-open	Testosterone	High Gamma (40–55 Hz)	F4	0.3501	0.0795	0.7693
Eyes-open	Testosterone	High Gamma (40–55 Hz)	F8	0.0595	0.7728	0.9509
Eyes-open	Testosterone	High Gamma (40–55 Hz)	FT7	-0.2312	0.2559	0.7693
Eyes-open	Testosterone	High Gamma (40–55 Hz)	FC3	-0.0161	0.9379	0.9699
Eyes-open	Testosterone	High Gamma (40–55 Hz)	FCZ	0.0482	0.8151	0.9542
Eyes-open	Testosterone	High Gamma (40–55 Hz)	FC4	0.2305	0.2573	0.7693
Eyes-open	Testosterone	High Gamma (40–55 Hz)	FT8	-0.0092	0.9643	0.9708
Eyes-open	Testosterone	High Gamma (40–55 Hz)	T7	-0.2862	0.1564	0.7693
Eyes-open	Testosterone	High Gamma (40–55 Hz)	C3	-0.0869	0.6731	0.8854
Eyes-open	Testosterone	High Gamma (40–55 Hz)	CZ	0.0701	0.7337	0.9147
Eyes-open	Testosterone	High Gamma (40–55 Hz)	C4	0.1228	0.5502	0.8384
Eyes-open	Testosterone	High Gamma (40–55 Hz)	T8	-0.1525	0.457	0.7923
Eyes-open	Testosterone	High Gamma (40–55 Hz)	TP7	-0.1983	0.3314	0.7693
Eyes-open	Testosterone	High Gamma (40–55 Hz)	CP3	-0.1508	0.4621	0.7923
Eyes-open	Testosterone	High Gamma (40–55 Hz)	CP4	-0.0253	0.9023	0.9666
Eyes-open	Testosterone	High Gamma (40–55 Hz)	TP8	0.0311	0.8801	0.9666
Eyes-open	Testosterone	High Gamma (40–55 Hz)	P7	-0.4698	0.0154	0.7414
Eyes-open	Testosterone	High Gamma (40–55 Hz)	P3	-0.3183	0.113	0.7693
Eyes-open	Testosterone	High Gamma (40–55 Hz)	PZ	-0.131	0.5237	0.8241
Eyes-open	Testosterone	High Gamma (40–55 Hz)	P4	-0.2123	0.2977	0.7693
Eyes-open	Testosterone	High Gamma (40–55 Hz)	P8	-0.2465	0.2247	0.7693
Eyes-open	Testosterone	High Gamma (40–55 Hz)	O1	-0.3929	0.0471	0.7693
Eyes-open	Testosterone	High Gamma (40–55 Hz)	OZ	-0.2366	0.2445	0.7693
Eyes-open	Testosterone	High Gamma (40–55 Hz)	O2	-0.132	0.5204	0.8241
Eyes-closed	Estradiol	Delta (0.5–4 Hz)	FP1	-0.1162	0.572	0.9931
Eyes-closed	Estradiol	Delta (0.5–4 Hz)	FPZ	-0.085	0.6798	0.9931
Eyes-closed	Estradiol	Delta (0.5–4 Hz)	FP2	-0.0384	0.8523	0.9931
Eyes-closed	Estradiol	Delta (0.5–4 Hz)	AF3	-0.0867	0.6736	0.9931
Eyes-closed	Estradiol	Delta (0.5–4 Hz)	AF4	-0.0384	0.8523	0.9931
Eyes-closed	Estradiol	Delta (0.5–4 Hz)	F7	-0.0631	0.7596	0.9931
Eyes-closed	Estradiol	Delta (0.5–4 Hz)	F3	-0.3694	0.0633	0.9931
Eyes-closed	Estradiol	Delta (0.5–4 Hz)	FZ	-0.0497	0.8095	0.9931
Eyes-closed	Estradiol	Delta (0.5–4 Hz)	F4	0.0045	0.9828	0.9931
Eyes-closed	Estradiol	Delta (0.5–4 Hz)	F8	0.3146	0.1175	0.9931
Eyes-closed	Estradiol	Delta (0.5–4 Hz)	FT7	-0.086	0.6761	0.9931
Eyes-closed	Estradiol	Delta (0.5–4 Hz)	FC3	-0.2159	0.2895	0.9931
Eyes-closed	Estradiol	Delta (0.5–4 Hz)	FCZ	-0.0384	0.8523	0.9931
Eyes-closed	Estradiol	Delta (0.5–4 Hz)	FC4	0.0559	0.7864	0.9931
Eyes-closed	Estradiol	Delta (0.5–4 Hz)	FT8	0.1265	0.5382	0.9931
Eyes-closed	Estradiol	Delta (0.5–4 Hz)	T7	-0.0202	0.9219	0.9931
Eyes-closed	Estradiol	Delta (0.5–4 Hz)	C3	-0.1032	0.6161	0.9931
Eyes-closed	Estradiol	Delta (0.5–4 Hz)	CZ	0.1278	0.5337	0.9931
Eyes-closed	Estradiol	Delta (0.5–4 Hz)	C4	0.1635	0.4249	0.9931
Eyes-closed	Estradiol	Delta (0.5–4 Hz)	T8	0.0511	0.8043	0.9931
Eyes-closed	Estradiol	Delta (0.5–4 Hz)	TP7	-0.0003	0.9987	0.9987
Eyes-closed	Estradiol	Delta (0.5–4 Hz)	CP3	-0.0404	0.8445	0.9931
Eyes-closed	Estradiol	Delta (0.5–4 Hz)	CP4	0.0298	0.885	0.9931
Eyes-closed	Estradiol	Delta (0.5–4 Hz)	TP8	0.1916	0.3485	0.9931
Eyes-closed	Estradiol	Delta (0.5–4 Hz)	P7	0.1504	0.4632	0.9931
Eyes-closed	Estradiol	Delta (0.5–4 Hz)	P3	0.2735	0.1764	0.9931
Eyes-closed	Estradiol	Delta (0.5–4 Hz)	PZ	-0.0144	0.9444	0.9931
Eyes-closed	Estradiol	Delta (0.5–4 Hz)	P4	0.1662	0.4171	0.9931
Eyes-closed	Estradiol	Delta (0.5–4 Hz)	P8	0.0747	0.7168	0.9931
Eyes-closed	Estradiol	Delta (0.5–4 Hz)	O1	0.0583	0.7774	0.9931
Eyes-closed	Estradiol	Delta (0.5–4 Hz)	OZ	-0.0051	0.9801	0.9931
Eyes-closed	Estradiol	Delta (0.5–4 Hz)	O2	0.0692	0.7369	0.9931
Eyes-closed	Estradiol	Theta (4–8 Hz)	FP1	0.0408	0.8432	0.9838
Eyes-closed	Estradiol	Theta (4–8 Hz)	FPZ	0.0768	0.7094	0.9838
Eyes-closed	Estradiol	Theta (4–8 Hz)	FP2	0.0795	0.6994	0.9838
Eyes-closed	Estradiol	Theta (4–8 Hz)	AF3	0.0517	0.8018	0.9838
Eyes-closed	Estradiol	Theta (4–8 Hz)	AF4	0.1045	0.6113	0.9838
Eyes-closed	Estradiol	Theta (4–8 Hz)	F7	0.0384	0.8523	0.9838
Eyes-closed	Estradiol	Theta (4–8 Hz)	F3	-0.1282	0.5326	0.9838
Eyes-closed	Estradiol	Theta (4–8 Hz)	FZ	0.2656	0.1897	0.9838
Eyes-closed	Estradiol	Theta (4–8 Hz)	F4	0.1847	0.3663	0.9838
Eyes-closed	Estradiol	Theta (4–8 Hz)	F8	0.28	0.1659	0.9838
Eyes-closed	Estradiol	Theta (4–8 Hz)	FT7	-0.1703	0.4055	0.9838
Eyes-closed	Estradiol	Theta (4–8 Hz)	FC3	-0.0384	0.8523	0.9838
Eyes-closed	Estradiol	Theta (4–8 Hz)	FCZ	0.2923	0.1473	0.9838
Eyes-closed	Estradiol	Theta (4–8 Hz)	FC4	0.1439	0.483	0.9838
Eyes-closed	Estradiol	Theta (4–8 Hz)	FT8	0.0158	0.9391	0.9838
Eyes-closed	Estradiol	Theta (4–8 Hz)	T7	-0.1607	0.4328	0.9838
Eyes-closed	Estradiol	Theta (4–8 Hz)	C3	-0.0936	0.6494	0.9838
Eyes-closed	Estradiol	Theta (4–8 Hz)	CZ	0.1628	0.4269	0.9838
Eyes-closed	Estradiol	Theta (4–8 Hz)	C4	0.2111	0.3006	0.9838
Eyes-closed	Estradiol	Theta (4–8 Hz)	T8	0.0377	0.8549	0.9838
Eyes-closed	Estradiol	Theta (4–8 Hz)	TP7	0.0562	0.7851	0.9838
Eyes-closed	Estradiol	Theta (4–8 Hz)	CP3	0.1717	0.4017	0.9838
Eyes-closed	Estradiol	Theta (4–8 Hz)	CP4	-0.1995	0.3286	0.9838
Eyes-closed	Estradiol	Theta (4–8 Hz)	TP8	0.012	0.9536	0.9838
Eyes-closed	Estradiol	Theta (4–8 Hz)	P7	0.086	0.6761	0.9838
Eyes-closed	Estradiol	Theta (4–8 Hz)	P3	0.3369	0.0924	0.9838
Eyes-closed	Estradiol	Theta (4–8 Hz)	PZ	-0.0517	0.8018	0.9838
Eyes-closed	Estradiol	Theta (4–8 Hz)	P4	-0.1241	0.546	0.9838
Eyes-closed	Estradiol	Theta (4–8 Hz)	P8	-0.281	0.1643	0.9838
Eyes-closed	Estradiol	Theta (4–8 Hz)	O1	0.0284	0.8903	0.9838
Eyes-closed	Estradiol	Theta (4–8 Hz)	OZ	-0.1546	0.4509	0.9838
Eyes-closed	Estradiol	Theta (4–8 Hz)	O2	-0.0144	0.9444	0.9838
Eyes-closed	Estradiol	Alpha (8–12 Hz)	FP1	0.0137	0.947	0.9891
Eyes-closed	Estradiol	Alpha (8–12 Hz)	FPZ	0.0075	0.9708	0.9891
Eyes-closed	Estradiol	Alpha (8–12 Hz)	FP2	0.0692	0.7369	0.9426
Eyes-closed	Estradiol	Alpha (8–12 Hz)	AF3	-0.087	0.6724	0.9426
Eyes-closed	Estradiol	Alpha (8–12 Hz)	AF4	-0.0541	0.7928	0.9519
Eyes-closed	Estradiol	Alpha (8–12 Hz)	F7	0.1693	0.4084	0.9426
Eyes-closed	Estradiol	Alpha (8–12 Hz)	F3	-0.2464	0.225	0.9426
Eyes-closed	Estradiol	Alpha (8–12 Hz)	FZ	-0.1463	0.4757	0.9426
Eyes-closed	Estradiol	Alpha (8–12 Hz)	F4	-0.1556	0.4479	0.9426
Eyes-closed	Estradiol	Alpha (8–12 Hz)	F8	0.1995	0.3286	0.9426
Eyes-closed	Estradiol	Alpha (8–12 Hz)	FT7	0.1381	0.5011	0.9426
Eyes-closed	Estradiol	Alpha (8–12 Hz)	FC3	-0.2419	0.2337	0.9426
Eyes-closed	Estradiol	Alpha (8–12 Hz)	FCZ	-0.2615	0.1969	0.9426
Eyes-closed	Estradiol	Alpha (8–12 Hz)	FC4	-0.1515	0.4601	0.9426
Eyes-closed	Estradiol	Alpha (8–12 Hz)	FT8	0.3139	0.1184	0.9426
Eyes-closed	Estradiol	Alpha (8–12 Hz)	T7	0.2142	0.2934	0.9426
Eyes-closed	Estradiol	Alpha (8–12 Hz)	C3	-0.2988	0.1381	0.9426
Eyes-closed	Estradiol	Alpha (8–12 Hz)	CZ	-0.3235	0.1069	0.9426
Eyes-closed	Estradiol	Alpha (8–12 Hz)	C4	-0.22	0.2801	0.9426
Eyes-closed	Estradiol	Alpha (8–12 Hz)	T8	0.3499	0.0797	0.9426
Eyes-closed	Estradiol	Alpha (8–12 Hz)	TP7	0.1803	0.3782	0.9426
Eyes-closed	Estradiol	Alpha (8–12 Hz)	CP3	-0.2231	0.2733	0.9426
Eyes-closed	Estradiol	Alpha (8–12 Hz)	CP4	-0.3016	0.1343	0.9426
Eyes-closed	Estradiol	Alpha (8–12 Hz)	TP8	0.416	0.0345	0.9426
Eyes-closed	Estradiol	Alpha (8–12 Hz)	P7	0.1775	0.3856	0.9426
Eyes-closed	Estradiol	Alpha (8–12 Hz)	P3	-0.1405	0.4936	0.9426
Eyes-closed	Estradiol	Alpha (8–12 Hz)	PZ	-0.4613	0.0177	0.8495
Eyes-closed	Estradiol	Alpha (8–12 Hz)	P4	-0.2433	0.231	0.9426
Eyes-closed	Estradiol	Alpha (8–12 Hz)	P8	0.1463	0.4757	0.9426
Eyes-closed	Estradiol	Alpha (8–12 Hz)	O1	0.3077	0.1262	0.9426
Eyes-closed	Estradiol	Alpha (8–12 Hz)	OZ	0.1868	0.3609	0.9426
Eyes-closed	Estradiol	Alpha (8–12 Hz)	O2	0.2485	0.221	0.9426
Eyes-closed	Estradiol	Low Beta (12–20 Hz)	FP1	-0.2536	0.2113	0.9934
Eyes-closed	Estradiol	Low Beta (12–20 Hz)	FPZ	-0.2625	0.1951	0.9934
Eyes-closed	Estradiol	Low Beta (12–20 Hz)	FP2	-0.3019	0.1339	0.9934
Eyes-closed	Estradiol	Low Beta (12–20 Hz)	AF3	-0.3372	0.0921	0.9934
Eyes-closed	Estradiol	Low Beta (12–20 Hz)	AF4	-0.3602	0.0707	0.9934
Eyes-closed	Estradiol	Low Beta (12–20 Hz)	F7	0.047	0.8198	0.9934
Eyes-closed	Estradiol	Low Beta (12–20 Hz)	F3	-0.3345	0.0949	0.9934
Eyes-closed	Estradiol	Low Beta (12–20 Hz)	FZ	0.0048	0.9814	0.9934
Eyes-closed	Estradiol	Low Beta (12–20 Hz)	F4	-0.1761	0.3894	0.9934
Eyes-closed	Estradiol	Low Beta (12–20 Hz)	F8	-0.0055	0.9788	0.9934
Eyes-closed	Estradiol	Low Beta (12–20 Hz)	FT7	0.1021	0.6196	0.9934
Eyes-closed	Estradiol	Low Beta (12–20 Hz)	FC3	-0.0641	0.7558	0.9934
Eyes-closed	Estradiol	Low Beta (12–20 Hz)	FCZ	-0.0446	0.8289	0.9934
Eyes-closed	Estradiol	Low Beta (12–20 Hz)	FC4	-0.0675	0.7431	0.9934
Eyes-closed	Estradiol	Low Beta (12–20 Hz)	FT8	-0.2241	0.271	0.9934
Eyes-closed	Estradiol	Low Beta (12–20 Hz)	T7	0.1282	0.5326	0.9934
Eyes-closed	Estradiol	Low Beta (12–20 Hz)	C3	-0.0154	0.9404	0.9934
Eyes-closed	Estradiol	Low Beta (12–20 Hz)	CZ	-0.1583	0.4398	0.9934
Eyes-closed	Estradiol	Low Beta (12–20 Hz)	C4	0.0055	0.9788	0.9934
Eyes-closed	Estradiol	Low Beta (12–20 Hz)	T8	-0.3489	0.0807	0.9934
Eyes-closed	Estradiol	Low Beta (12–20 Hz)	TP7	0.1158	0.5731	0.9934
Eyes-closed	Estradiol	Low Beta (12–20 Hz)	CP3	0.3382	0.091	0.9934
Eyes-closed	Estradiol	Low Beta (12–20 Hz)	CP4	0.0322	0.8759	0.9934
Eyes-closed	Estradiol	Low Beta (12–20 Hz)	TP8	0.3369	0.0924	0.9934
Eyes-closed	Estradiol	Low Beta (12–20 Hz)	P7	0.2848	0.1585	0.9934
Eyes-closed	Estradiol	Low Beta (12–20 Hz)	P3	0.3362	0.0931	0.9934
Eyes-closed	Estradiol	Low Beta (12–20 Hz)	PZ	0.1648	0.421	0.9934
Eyes-closed	Estradiol	Low Beta (12–20 Hz)	P4	0.1816	0.3745	0.9934
Eyes-closed	Estradiol	Low Beta (12–20 Hz)	P8	0.0144	0.9444	0.9934
Eyes-closed	Estradiol	Low Beta (12–20 Hz)	O1	0.2029	0.3202	0.9934
Eyes-closed	Estradiol	Low Beta (12–20 Hz)	OZ	0.145	0.4798	0.9934
Eyes-closed	Estradiol	Low Beta (12–20 Hz)	O2	0.2892	0.1518	0.9934
Eyes-closed	Estradiol	High Beta (20–30 Hz)	FP1	-0.2587	0.2018	0.9408
Eyes-closed	Estradiol	High Beta (20–30 Hz)	FPZ	-0.1337	0.5151	0.9408
Eyes-closed	Estradiol	High Beta (20–30 Hz)	FP2	-0.2204	0.2794	0.9408
Eyes-closed	Estradiol	High Beta (20–30 Hz)	AF3	-0.1542	0.4519	0.9408
Eyes-closed	Estradiol	High Beta (20–30 Hz)	AF4	-0.1419	0.4893	0.9408
Eyes-closed	Estradiol	High Beta (20–30 Hz)	F7	-0.0216	0.9166	0.967
Eyes-closed	Estradiol	High Beta (20–30 Hz)	F3	-0.0761	0.7118	0.9499
Eyes-closed	Estradiol	High Beta (20–30 Hz)	FZ	0.3122	0.1205	0.9408
Eyes-closed	Estradiol	High Beta (20–30 Hz)	F4	0.1402	0.4946	0.9408
Eyes-closed	Estradiol	High Beta (20–30 Hz)	F8	0.2197	0.2809	0.9408
Eyes-closed	Estradiol	High Beta (20–30 Hz)	FT7	0.0679	0.7419	0.9569
Eyes-closed	Estradiol	High Beta (20–30 Hz)	FC3	0.0271	0.8956	0.9569
Eyes-closed	Estradiol	High Beta (20–30 Hz)	FCZ	0.3019	0.1339	0.9408
Eyes-closed	Estradiol	High Beta (20–30 Hz)	FC4	0.3033	0.132	0.9408
Eyes-closed	Estradiol	High Beta (20–30 Hz)	FT8	-0.2111	0.3006	0.9408
Eyes-closed	Estradiol	High Beta (20–30 Hz)	T7	-0.0141	0.9457	0.9762
Eyes-closed	Estradiol	High Beta (20–30 Hz)	C3	0.1213	0.555	0.9408
Eyes-closed	Estradiol	High Beta (20–30 Hz)	CZ	0.3382	0.091	0.9408
Eyes-closed	Estradiol	High Beta (20–30 Hz)	C4	0.2855	0.1575	0.9408
Eyes-closed	Estradiol	High Beta (20–30 Hz)	T8	-0.4846	0.0121	0.9408
Eyes-closed	Estradiol	High Beta (20–30 Hz)	TP7	-0.3259	0.1042	0.9408
Eyes-closed	Estradiol	High Beta (20–30 Hz)	CP3	0.2313	0.2555	0.9408
Eyes-closed	Estradiol	High Beta (20–30 Hz)	CP4	0.3358	0.0935	0.9408
Eyes-closed	Estradiol	High Beta (20–30 Hz)	TP8	-0.0075	0.9708	0.9811
Eyes-closed	Estradiol	High Beta (20–30 Hz)	P7	0.0302	0.8837	0.9569
Eyes-closed	Estradiol	High Beta (20–30 Hz)	P3	0.2934	0.1458	0.9408
Eyes-closed	Estradiol	High Beta (20–30 Hz)	PZ	0.2001	0.3269	0.9408
Eyes-closed	Estradiol	High Beta (20–30 Hz)	P4	0.2803	0.1654	0.9408
Eyes-closed	Estradiol	High Beta (20–30 Hz)	P8	-0.1707	0.4045	0.9408
Eyes-closed	Estradiol	High Beta (20–30 Hz)	O1	0.1666	0.4161	0.9408
Eyes-closed	Estradiol	High Beta (20–30 Hz)	OZ	-0.0476	0.8173	0.9569
Eyes-closed	Estradiol	High Beta (20–30 Hz)	O2	0.2611	0.1976	0.9408
Eyes-closed	Estradiol	Low Gamma (30–40 Hz)	FP1	-0.3071	0.1271	0.9166
Eyes-closed	Estradiol	Low Gamma (30–40 Hz)	FPZ	-0.3239	0.1065	0.8523
Eyes-closed	Estradiol	Low Gamma (30–40 Hz)	FP2	-0.183	0.3709	0.968
Eyes-closed	Estradiol	Low Gamma (30–40 Hz)	AF3	-0.3825	0.0538	0.6097
Eyes-closed	Estradiol	Low Gamma (30–40 Hz)	AF4	-0.4051	0.0401	0.5498
Eyes-closed	Estradiol	Low Gamma (30–40 Hz)	F7	0.0178	0.9311	0.968
Eyes-closed	Estradiol	Low Gamma (30–40 Hz)	F3	-0.1823	0.3727	0.968
Eyes-closed	Estradiol	Low Gamma (30–40 Hz)	FZ	0.1148	0.5765	0.968
Eyes-closed	Estradiol	Low Gamma (30–40 Hz)	F4	0.1395	0.4968	0.968
Eyes-closed	Estradiol	Low Gamma (30–40 Hz)	F8	0.4397	0.0246	0.4641
Eyes-closed	Estradiol	Low Gamma (30–40 Hz)	FT7	0.0747	0.7168	0.968
Eyes-closed	Estradiol	Low Gamma (30–40 Hz)	FC3	-0.0517	0.8018	0.968
Eyes-closed	Estradiol	Low Gamma (30–40 Hz)	FCZ	0.2101	0.303	0.968
Eyes-closed	Estradiol	Low Gamma (30–40 Hz)	FC4	0.4284	0.029	0.4641
Eyes-closed	Estradiol	Low Gamma (30–40 Hz)	FT8	-0.0929	0.6518	0.968
Eyes-closed	Estradiol	Low Gamma (30–40 Hz)	T7	-0.1409	0.4925	0.968
Eyes-closed	Estradiol	Low Gamma (30–40 Hz)	C3	0.0517	0.8018	0.968
Eyes-closed	Estradiol	Low Gamma (30–40 Hz)	CZ	0.3705	0.0625	0.6097
Eyes-closed	Estradiol	Low Gamma (30–40 Hz)	C4	0.5278	0.0056	0.3296
Eyes-closed	Estradiol	Low Gamma (30–40 Hz)	T8	-0.2632	0.1939	0.968
Eyes-closed	Estradiol	Low Gamma (30–40 Hz)	TP7	-0.4853	0.012	0.3296
Eyes-closed	Estradiol	Low Gamma (30–40 Hz)	CP3	-0.0161	0.9378	0.968
Eyes-closed	Estradiol	Low Gamma (30–40 Hz)	CP4	0.4928	0.0105	0.3296
Eyes-closed	Estradiol	Low Gamma (30–40 Hz)	TP8	0.2204	0.2794	0.968
Eyes-closed	Estradiol	Low Gamma (30–40 Hz)	P7	-0.1295	0.5282	0.968
Eyes-closed	Estradiol	Low Gamma (30–40 Hz)	P3	0.2656	0.1897	0.968
Eyes-closed	Estradiol	Low Gamma (30–40 Hz)	PZ	0.3691	0.0635	0.6097
Eyes-closed	Estradiol	Low Gamma (30–40 Hz)	P4	0.477	0.0137	0.3296
Eyes-closed	Estradiol	Low Gamma (30–40 Hz)	P8	0.0329	0.8732	0.968
Eyes-closed	Estradiol	Low Gamma (30–40 Hz)	O1	0.0627	0.7609	0.968
Eyes-closed	Estradiol	Low Gamma (30–40 Hz)	OZ	0.0613	0.7659	0.968
Eyes-closed	Estradiol	Low Gamma (30–40 Hz)	O2	0.208	0.3079	0.968
Eyes-closed	Estradiol	High Gamma (40–55 Hz)	FP1	-0.404	0.0406	0.6103
Eyes-closed	Estradiol	High Gamma (40–55 Hz)	FPZ	-0.2553	0.2081	0.9115
Eyes-closed	Estradiol	High Gamma (40–55 Hz)	FP2	-0.1518	0.4591	0.9228
Eyes-closed	Estradiol	High Gamma (40–55 Hz)	AF3	-0.4359	0.026	0.6103
Eyes-closed	Estradiol	High Gamma (40–55 Hz)	AF4	-0.3496	0.08	0.6986
Eyes-closed	Estradiol	High Gamma (40–55 Hz)	F7	0.1052	0.609	0.9228
Eyes-closed	Estradiol	High Gamma (40–55 Hz)	F3	-0.3883	0.05	0.6103
Eyes-closed	Estradiol	High Gamma (40–55 Hz)	FZ	0.1148	0.5765	0.9228
Eyes-closed	Estradiol	High Gamma (40–55 Hz)	F4	0.1936	0.3433	0.9228
Eyes-closed	Estradiol	High Gamma (40–55 Hz)	F8	0.4544	0.0197	0.6103
Eyes-closed	Estradiol	High Gamma (40–55 Hz)	FT7	0.1271	0.536	0.9228
Eyes-closed	Estradiol	High Gamma (40–55 Hz)	FC3	-0.1552	0.4489	0.9228
Eyes-closed	Estradiol	High Gamma (40–55 Hz)	FCZ	0.1785	0.3828	0.9228
Eyes-closed	Estradiol	High Gamma (40–55 Hz)	FC4	0.3496	0.08	0.6986
Eyes-closed	Estradiol	High Gamma (40–55 Hz)	FT8	0.0709	0.7306	0.9228
Eyes-closed	Estradiol	High Gamma (40–55 Hz)	T7	-0.0422	0.838	0.9519
Eyes-closed	Estradiol	High Gamma (40–55 Hz)	C3	-0.013	0.9497	0.9718
Eyes-closed	Estradiol	High Gamma (40–55 Hz)	CZ	0.2509	0.2164	0.9115
Eyes-closed	Estradiol	High Gamma (40–55 Hz)	C4	0.4918	0.0107	0.6103
Eyes-closed	Estradiol	High Gamma (40–55 Hz)	T8	-0.1275	0.5349	0.9228
Eyes-closed	Estradiol	High Gamma (40–55 Hz)	TP7	-0.4441	0.023	0.6103
Eyes-closed	Estradiol	High Gamma (40–55 Hz)	CP3	0.0291	0.8877	0.9519
Eyes-closed	Estradiol	High Gamma (40–55 Hz)	CP4	0.4198	0.0328	0.6103
Eyes-closed	Estradiol	High Gamma (40–55 Hz)	TP8	0.2632	0.1939	0.9115
Eyes-closed	Estradiol	High Gamma (40–55 Hz)	P7	-0.1217	0.5538	0.9228
Eyes-closed	Estradiol	High Gamma (40–55 Hz)	P3	0.2498	0.2184	0.9115
Eyes-closed	Estradiol	High Gamma (40–55 Hz)	PZ	0.2406	0.2365	0.9228
Eyes-closed	Estradiol	High Gamma (40–55 Hz)	P4	0.3869	0.0509	0.6103
Eyes-closed	Estradiol	High Gamma (40–55 Hz)	P8	0.0918	0.6554	0.9228
Eyes-closed	Estradiol	High Gamma (40–55 Hz)	O1	0.1162	0.572	0.9228
Eyes-closed	Estradiol	High Gamma (40–55 Hz)	OZ	0.074	0.7193	0.9228
Eyes-closed	Estradiol	High Gamma (40–55 Hz)	O2	0.2114	0.2998	0.9228
Eyes-closed	Progesterone	Delta (0.5–4 Hz)	FP1	-0.0082	0.9682	0.9931
Eyes-closed	Progesterone	Delta (0.5–4 Hz)	FPZ	-0.0739	0.7196	0.9931
Eyes-closed	Progesterone	Delta (0.5–4 Hz)	FP2	0.0236	0.9088	0.9931
Eyes-closed	Progesterone	Delta (0.5–4 Hz)	AF3	-0.1763	0.3889	0.9931
Eyes-closed	Progesterone	Delta (0.5–4 Hz)	AF4	0.0534	0.7955	0.9931
Eyes-closed	Progesterone	Delta (0.5–4 Hz)	F7	0.0113	0.9563	0.9931
Eyes-closed	Progesterone	Delta (0.5–4 Hz)	F3	-0.2958	0.1423	0.9931
Eyes-closed	Progesterone	Delta (0.5–4 Hz)	FZ	-0.0948	0.6449	0.9931
Eyes-closed	Progesterone	Delta (0.5–4 Hz)	F4	0.0442	0.8304	0.9931
Eyes-closed	Progesterone	Delta (0.5–4 Hz)	F8	0.3471	0.0823	0.9931
Eyes-closed	Progesterone	Delta (0.5–4 Hz)	FT7	-0.0657	0.7497	0.9931
Eyes-closed	Progesterone	Delta (0.5–4 Hz)	FC3	-0.2212	0.2776	0.9931
Eyes-closed	Progesterone	Delta (0.5–4 Hz)	FCZ	-0.3033	0.132	0.9931
Eyes-closed	Progesterone	Delta (0.5–4 Hz)	FC4	-0.0774	0.7072	0.9931
Eyes-closed	Progesterone	Delta (0.5–4 Hz)	FT8	0.0404	0.8447	0.9931
Eyes-closed	Progesterone	Delta (0.5–4 Hz)	T7	0.1623	0.4284	0.9931
Eyes-closed	Progesterone	Delta (0.5–4 Hz)	C3	-0.0397	0.8473	0.9931
Eyes-closed	Progesterone	Delta (0.5–4 Hz)	CZ	-0.1982	0.3317	0.9931
Eyes-closed	Progesterone	Delta (0.5–4 Hz)	C4	-0.0496	0.8097	0.9931
Eyes-closed	Progesterone	Delta (0.5–4 Hz)	T8	-0.0828	0.6874	0.9931
Eyes-closed	Progesterone	Delta (0.5–4 Hz)	TP7	0.1945	0.3412	0.9931
Eyes-closed	Progesterone	Delta (0.5–4 Hz)	CP3	-0.1044	0.6117	0.9931
Eyes-closed	Progesterone	Delta (0.5–4 Hz)	CP4	-0.1767	0.388	0.9931
Eyes-closed	Progesterone	Delta (0.5–4 Hz)	TP8	0.2588	0.2017	0.9931
Eyes-closed	Progesterone	Delta (0.5–4 Hz)	P7	0.2095	0.3043	0.9931
Eyes-closed	Progesterone	Delta (0.5–4 Hz)	P3	0.0661	0.7484	0.9931
Eyes-closed	Progesterone	Delta (0.5–4 Hz)	PZ	0.0096	0.9629	0.9931
Eyes-closed	Progesterone	Delta (0.5–4 Hz)	P4	-0.0336	0.8708	0.9931
Eyes-closed	Progesterone	Delta (0.5–4 Hz)	P8	-0.0294	0.8865	0.9931
Eyes-closed	Progesterone	Delta (0.5–4 Hz)	O1	0.0709	0.7308	0.9931
Eyes-closed	Progesterone	Delta (0.5–4 Hz)	OZ	-0.2349	0.2481	0.9931
Eyes-closed	Progesterone	Delta (0.5–4 Hz)	O2	-0.0209	0.9193	0.9931
Eyes-closed	Progesterone	Theta (4–8 Hz)	FP1	0.0883	0.6679	0.9838
Eyes-closed	Progesterone	Theta (4–8 Hz)	FPZ	0.014	0.9457	0.9838
Eyes-closed	Progesterone	Theta (4–8 Hz)	FP2	0.1595	0.4363	0.9838
Eyes-closed	Progesterone	Theta (4–8 Hz)	AF3	0.0435	0.833	0.9838
Eyes-closed	Progesterone	Theta (4–8 Hz)	AF4	0.0486	0.8136	0.9838
Eyes-closed	Progesterone	Theta (4–8 Hz)	F7	0.4081	0.0385	0.9838
Eyes-closed	Progesterone	Theta (4–8 Hz)	F3	-0.1027	0.6176	0.9838
Eyes-closed	Progesterone	Theta (4–8 Hz)	FZ	0.189	0.3552	0.9838
Eyes-closed	Progesterone	Theta (4–8 Hz)	F4	0.0798	0.6985	0.9838
Eyes-closed	Progesterone	Theta (4–8 Hz)	F8	0.0195	0.9246	0.9838
Eyes-closed	Progesterone	Theta (4–8 Hz)	FT7	0.0941	0.6473	0.9838
Eyes-closed	Progesterone	Theta (4–8 Hz)	FC3	0.0185	0.9286	0.9838
Eyes-closed	Progesterone	Theta (4–8 Hz)	FCZ	0.09	0.6618	0.9838
Eyes-closed	Progesterone	Theta (4–8 Hz)	FC4	0.1517	0.4596	0.9838
Eyes-closed	Progesterone	Theta (4–8 Hz)	FT8	-0.0068	0.9735	0.9838
Eyes-closed	Progesterone	Theta (4–8 Hz)	T7	0.1945	0.3412	0.9838
Eyes-closed	Progesterone	Theta (4–8 Hz)	C3	0.1267	0.5375	0.9838
Eyes-closed	Progesterone	Theta (4–8 Hz)	CZ	0.0757	0.7134	0.9838
Eyes-closed	Progesterone	Theta (4–8 Hz)	C4	0.2177	0.2853	0.9838
Eyes-closed	Progesterone	Theta (4–8 Hz)	T8	-0.2335	0.251	0.9838
Eyes-closed	Progesterone	Theta (4–8 Hz)	TP7	0.0466	0.8213	0.9838
Eyes-closed	Progesterone	Theta (4–8 Hz)	CP3	0.0486	0.8136	0.9838
Eyes-closed	Progesterone	Theta (4–8 Hz)	CP4	0.0031	0.9881	0.9881
Eyes-closed	Progesterone	Theta (4–8 Hz)	TP8	-0.3126	0.12	0.9838
Eyes-closed	Progesterone	Theta (4–8 Hz)	P7	0.3752	0.0589	0.9838
Eyes-closed	Progesterone	Theta (4–8 Hz)	P3	-0.0411	0.8421	0.9838
Eyes-closed	Progesterone	Theta (4–8 Hz)	PZ	-0.2167	0.2876	0.9838
Eyes-closed	Progesterone	Theta (4–8 Hz)	P4	-0.0952	0.6437	0.9838
Eyes-closed	Progesterone	Theta (4–8 Hz)	P8	-0.3485	0.081	0.9838
Eyes-closed	Progesterone	Theta (4–8 Hz)	O1	-0.3273	0.1027	0.9838
Eyes-closed	Progesterone	Theta (4–8 Hz)	OZ	-0.4115	0.0367	0.9838
Eyes-closed	Progesterone	Theta (4–8 Hz)	O2	-0.4382	0.0251	0.9838
Eyes-closed	Progesterone	Alpha (8–12 Hz)	FP1	0.1256	0.5408	0.9426
Eyes-closed	Progesterone	Alpha (8–12 Hz)	FPZ	0.1274	0.5353	0.9426
Eyes-closed	Progesterone	Alpha (8–12 Hz)	FP2	0.1452	0.4792	0.9426
Eyes-closed	Progesterone	Alpha (8–12 Hz)	AF3	0.0757	0.7134	0.9426
Eyes-closed	Progesterone	Alpha (8–12 Hz)	AF4	0.0753	0.7146	0.9426
Eyes-closed	Progesterone	Alpha (8–12 Hz)	F7	0.0719	0.7271	0.9426
Eyes-closed	Progesterone	Alpha (8–12 Hz)	F3	-0.1256	0.5408	0.9426
Eyes-closed	Progesterone	Alpha (8–12 Hz)	FZ	0.1321	0.5199	0.9426
Eyes-closed	Progesterone	Alpha (8–12 Hz)	F4	0.0969	0.6378	0.9426
Eyes-closed	Progesterone	Alpha (8–12 Hz)	F8	0.05	0.8084	0.9581
Eyes-closed	Progesterone	Alpha (8–12 Hz)	FT7	0.0671	0.7447	0.9426
Eyes-closed	Progesterone	Alpha (8–12 Hz)	FC3	-0.0801	0.6973	0.9426
Eyes-closed	Progesterone	Alpha (8–12 Hz)	FCZ	0.0832	0.6862	0.9426
Eyes-closed	Progesterone	Alpha (8–12 Hz)	FC4	0.1167	0.5701	0.9426
Eyes-closed	Progesterone	Alpha (8–12 Hz)	FT8	0.1205	0.5576	0.9426
Eyes-closed	Progesterone	Alpha (8–12 Hz)	T7	0.087	0.6727	0.9426
Eyes-closed	Progesterone	Alpha (8–12 Hz)	C3	-0.0712	0.7296	0.9426
Eyes-closed	Progesterone	Alpha (8–12 Hz)	CZ	0.0134	0.9484	0.9891
Eyes-closed	Progesterone	Alpha (8–12 Hz)	C4	0.0654	0.751	0.9426
Eyes-closed	Progesterone	Alpha (8–12 Hz)	T8	-0.1462	0.4761	0.9426
Eyes-closed	Progesterone	Alpha (8–12 Hz)	TP7	0.0072	0.9722	0.9891
Eyes-closed	Progesterone	Alpha (8–12 Hz)	CP3	-0.1349	0.5112	0.9426
Eyes-closed	Progesterone	Alpha (8–12 Hz)	CP4	-0.064	0.756	0.9426
Eyes-closed	Progesterone	Alpha (8–12 Hz)	TP8	-0.1277	0.5342	0.9426
Eyes-closed	Progesterone	Alpha (8–12 Hz)	P7	-0.1229	0.5497	0.9426
Eyes-closed	Progesterone	Alpha (8–12 Hz)	P3	-0.0972	0.6366	0.9426
Eyes-closed	Progesterone	Alpha (8–12 Hz)	PZ	-0.0168	0.9352	0.9891
Eyes-closed	Progesterone	Alpha (8–12 Hz)	P4	-0.0322	0.876	0.9891
Eyes-closed	Progesterone	Alpha (8–12 Hz)	P8	-0.064	0.756	0.9426
Eyes-closed	Progesterone	Alpha (8–12 Hz)	O1	-0.0592	0.7738	0.9519
Eyes-closed	Progesterone	Alpha (8–12 Hz)	OZ	0.1126	0.5838	0.9426
Eyes-closed	Progesterone	Alpha (8–12 Hz)	O2	0.1462	0.4761	0.9426
Eyes-closed	Progesterone	Low Beta (12–20 Hz)	FP1	0.0462	0.8226	0.9934
Eyes-closed	Progesterone	Low Beta (12–20 Hz)	FPZ	0.0253	0.9022	0.9934
Eyes-closed	Progesterone	Low Beta (12–20 Hz)	FP2	0.0445	0.8291	0.9934
Eyes-closed	Progesterone	Low Beta (12–20 Hz)	AF3	-0.0969	0.6378	0.9934
Eyes-closed	Progesterone	Low Beta (12–20 Hz)	AF4	-0.1606	0.4333	0.9934
Eyes-closed	Progesterone	Low Beta (12–20 Hz)	F7	-0.0459	0.8239	0.9934
Eyes-closed	Progesterone	Low Beta (12–20 Hz)	F3	-0.1578	0.4413	0.9934
Eyes-closed	Progesterone	Low Beta (12–20 Hz)	FZ	0.0873	0.6715	0.9934
Eyes-closed	Progesterone	Low Beta (12–20 Hz)	F4	-0.0575	0.7802	0.9934
Eyes-closed	Progesterone	Low Beta (12–20 Hz)	F8	-0.1544	0.4514	0.9934
Eyes-closed	Progesterone	Low Beta (12–20 Hz)	FT7	-0.0941	0.6473	0.9934
Eyes-closed	Progesterone	Low Beta (12–20 Hz)	FC3	-0.0301	0.8838	0.9934
Eyes-closed	Progesterone	Low Beta (12–20 Hz)	FCZ	0.0407	0.8434	0.9934
Eyes-closed	Progesterone	Low Beta (12–20 Hz)	FC4	0.1554	0.4483	0.9934
Eyes-closed	Progesterone	Low Beta (12–20 Hz)	FT8	0.0678	0.7421	0.9934
Eyes-closed	Progesterone	Low Beta (12–20 Hz)	T7	0.2236	0.2723	0.9934
Eyes-closed	Progesterone	Low Beta (12–20 Hz)	C3	-0.0359	0.8616	0.9934
Eyes-closed	Progesterone	Low Beta (12–20 Hz)	CZ	0.038	0.8538	0.9934
Eyes-closed	Progesterone	Low Beta (12–20 Hz)	C4	0.0021	0.9921	0.9934
Eyes-closed	Progesterone	Low Beta (12–20 Hz)	T8	-0.0308	0.8812	0.9934
Eyes-closed	Progesterone	Low Beta (12–20 Hz)	TP7	0.2424	0.2329	0.9934
Eyes-closed	Progesterone	Low Beta (12–20 Hz)	CP3	-0.0418	0.8395	0.9934
Eyes-closed	Progesterone	Low Beta (12–20 Hz)	CP4	0.0157	0.9391	0.9934
Eyes-closed	Progesterone	Low Beta (12–20 Hz)	TP8	0.1897	0.3534	0.9934
Eyes-closed	Progesterone	Low Beta (12–20 Hz)	P7	0.2222	0.2753	0.9934
Eyes-closed	Progesterone	Low Beta (12–20 Hz)	P3	0.1654	0.4195	0.9934
Eyes-closed	Progesterone	Low Beta (12–20 Hz)	PZ	-0.0438	0.8317	0.9934
Eyes-closed	Progesterone	Low Beta (12–20 Hz)	P4	0.1054	0.6082	0.9934
Eyes-closed	Progesterone	Low Beta (12–20 Hz)	P8	0.013	0.9497	0.9934
Eyes-closed	Progesterone	Low Beta (12–20 Hz)	O1	-0.291	0.1492	0.9934
Eyes-closed	Progesterone	Low Beta (12–20 Hz)	OZ	-0.2424	0.2329	0.9934
Eyes-closed	Progesterone	Low Beta (12–20 Hz)	O2	-0.1989	0.33	0.9934
Eyes-closed	Progesterone	High Beta (20–30 Hz)	FP1	0.0394	0.8486	0.9569
Eyes-closed	Progesterone	High Beta (20–30 Hz)	FPZ	-0.0017	0.9934	0.9934
Eyes-closed	Progesterone	High Beta (20–30 Hz)	FP2	-0.0431	0.8343	0.9569
Eyes-closed	Progesterone	High Beta (20–30 Hz)	AF3	-0.2773	0.1702	0.9408
Eyes-closed	Progesterone	High Beta (20–30 Hz)	AF4	-0.2862	0.1564	0.9408
Eyes-closed	Progesterone	High Beta (20–30 Hz)	F7	-0.0075	0.9709	0.9811
Eyes-closed	Progesterone	High Beta (20–30 Hz)	F3	-0.242	0.2335	0.9408
Eyes-closed	Progesterone	High Beta (20–30 Hz)	FZ	-0.1212	0.5554	0.9408
Eyes-closed	Progesterone	High Beta (20–30 Hz)	F4	-0.2051	0.3149	0.9408
Eyes-closed	Progesterone	High Beta (20–30 Hz)	F8	-0.1736	0.3965	0.9408
Eyes-closed	Progesterone	High Beta (20–30 Hz)	FT7	-0.05	0.8084	0.9569
Eyes-closed	Progesterone	High Beta (20–30 Hz)	FC3	-0.3471	0.0823	0.9408
Eyes-closed	Progesterone	High Beta (20–30 Hz)	FCZ	-0.1571	0.4433	0.9408
Eyes-closed	Progesterone	High Beta (20–30 Hz)	FC4	0.0407	0.8434	0.9569
Eyes-closed	Progesterone	High Beta (20–30 Hz)	FT8	0.203	0.3199	0.9408
Eyes-closed	Progesterone	High Beta (20–30 Hz)	T7	0.1253	0.5419	0.9408
Eyes-closed	Progesterone	High Beta (20–30 Hz)	C3	-0.356	0.0742	0.9408
Eyes-closed	Progesterone	High Beta (20–30 Hz)	CZ	-0.1438	0.4834	0.9408
Eyes-closed	Progesterone	High Beta (20–30 Hz)	C4	-0.049	0.8123	0.9569
Eyes-closed	Progesterone	High Beta (20–30 Hz)	T8	0.037	0.8577	0.9569
Eyes-closed	Progesterone	High Beta (20–30 Hz)	TP7	0.1927	0.3455	0.9408
Eyes-closed	Progesterone	High Beta (20–30 Hz)	CP3	-0.1164	0.5712	0.9408
Eyes-closed	Progesterone	High Beta (20–30 Hz)	CP4	0.0972	0.6366	0.9408
Eyes-closed	Progesterone	High Beta (20–30 Hz)	TP8	0.1024	0.6188	0.9408
Eyes-closed	Progesterone	High Beta (20–30 Hz)	P7	0.1749	0.3927	0.9408
Eyes-closed	Progesterone	High Beta (20–30 Hz)	P3	0.24	0.2377	0.9408
Eyes-closed	Progesterone	High Beta (20–30 Hz)	PZ	0.102	0.62	0.9408
Eyes-closed	Progesterone	High Beta (20–30 Hz)	P4	0.1732	0.3974	0.9408
Eyes-closed	Progesterone	High Beta (20–30 Hz)	P8	0.0366	0.859	0.9569
Eyes-closed	Progesterone	High Beta (20–30 Hz)	O1	0.1099	0.5931	0.9408
Eyes-closed	Progesterone	High Beta (20–30 Hz)	OZ	0.0332	0.8721	0.9569
Eyes-closed	Progesterone	High Beta (20–30 Hz)	O2	0.1452	0.4792	0.9408
Eyes-closed	Progesterone	Low Gamma (30–40 Hz)	FP1	0.1654	0.4195	0.968
Eyes-closed	Progesterone	Low Gamma (30–40 Hz)	FPZ	0.1181	0.5655	0.968
Eyes-closed	Progesterone	Low Gamma (30–40 Hz)	FP2	0.1291	0.5298	0.968
Eyes-closed	Progesterone	Low Gamma (30–40 Hz)	AF3	-0.0726	0.7246	0.968
Eyes-closed	Progesterone	Low Gamma (30–40 Hz)	AF4	0.0253	0.9022	0.968
Eyes-closed	Progesterone	Low Gamma (30–40 Hz)	F7	-0.356	0.0742	0.6478
Eyes-closed	Progesterone	Low Gamma (30–40 Hz)	F3	-0.064	0.756	0.968
Eyes-closed	Progesterone	Low Gamma (30–40 Hz)	FZ	0.0178	0.9312	0.968
Eyes-closed	Progesterone	Low Gamma (30–40 Hz)	F4	0.0027	0.9894	0.9894
Eyes-closed	Progesterone	Low Gamma (30–40 Hz)	F8	-0.1767	0.388	0.968
Eyes-closed	Progesterone	Low Gamma (30–40 Hz)	FT7	-0.2153	0.2908	0.968
Eyes-closed	Progesterone	Low Gamma (30–40 Hz)	FC3	-0.2198	0.2807	0.968
Eyes-closed	Progesterone	Low Gamma (30–40 Hz)	FCZ	-0.0692	0.7371	0.968
Eyes-closed	Progesterone	Low Gamma (30–40 Hz)	FC4	0.0226	0.9128	0.968
Eyes-closed	Progesterone	Low Gamma (30–40 Hz)	FT8	0.0038	0.9854	0.9894
Eyes-closed	Progesterone	Low Gamma (30–40 Hz)	T7	0.101	0.6235	0.968
Eyes-closed	Progesterone	Low Gamma (30–40 Hz)	C3	-0.2886	0.1528	0.9166
Eyes-closed	Progesterone	Low Gamma (30–40 Hz)	CZ	-0.0733	0.7221	0.968
Eyes-closed	Progesterone	Low Gamma (30–40 Hz)	C4	-0.0359	0.8616	0.968
Eyes-closed	Progesterone	Low Gamma (30–40 Hz)	T8	0.1284	0.532	0.968
Eyes-closed	Progesterone	Low Gamma (30–40 Hz)	TP7	-0.0226	0.9128	0.968
Eyes-closed	Progesterone	Low Gamma (30–40 Hz)	CP3	-0.128	0.5331	0.968
Eyes-closed	Progesterone	Low Gamma (30–40 Hz)	CP4	0.0852	0.6788	0.968
Eyes-closed	Progesterone	Low Gamma (30–40 Hz)	TP8	0.1599	0.4353	0.968
Eyes-closed	Progesterone	Low Gamma (30–40 Hz)	P7	0.125	0.543	0.968
Eyes-closed	Progesterone	Low Gamma (30–40 Hz)	P3	0.0972	0.6366	0.968
Eyes-closed	Progesterone	Low Gamma (30–40 Hz)	PZ	0.2136	0.2947	0.968
Eyes-closed	Progesterone	Low Gamma (30–40 Hz)	P4	0.1096	0.5942	0.968
Eyes-closed	Progesterone	Low Gamma (30–40 Hz)	P8	0.0274	0.8943	0.968
Eyes-closed	Progesterone	Low Gamma (30–40 Hz)	O1	-0.063	0.7598	0.968
Eyes-closed	Progesterone	Low Gamma (30–40 Hz)	OZ	-0.1534	0.4544	0.968
Eyes-closed	Progesterone	Low Gamma (30–40 Hz)	O2	0.0339	0.8694	0.968
Eyes-closed	Progesterone	High Gamma (40–55 Hz)	FP1	0.1065	0.6047	0.9228
Eyes-closed	Progesterone	High Gamma (40–55 Hz)	FPZ	0.0856	0.6776	0.9228
Eyes-closed	Progesterone	High Gamma (40–55 Hz)	FP2	0.1219	0.5531	0.9228
Eyes-closed	Progesterone	High Gamma (40–55 Hz)	AF3	-0.1325	0.5188	0.9228
Eyes-closed	Progesterone	High Gamma (40–55 Hz)	AF4	0.1304	0.5254	0.9228
Eyes-closed	Progesterone	High Gamma (40–55 Hz)	F7	-0.2739	0.1758	0.9115
Eyes-closed	Progesterone	High Gamma (40–55 Hz)	F3	-0.0305	0.8825	0.9519
Eyes-closed	Progesterone	High Gamma (40–55 Hz)	FZ	0.1784	0.3833	0.9228
Eyes-closed	Progesterone	High Gamma (40–55 Hz)	F4	0.1602	0.4343	0.9228
Eyes-closed	Progesterone	High Gamma (40–55 Hz)	F8	-0.1486	0.4688	0.9228
Eyes-closed	Progesterone	High Gamma (40–55 Hz)	FT7	-0.254	0.2105	0.9115
Eyes-closed	Progesterone	High Gamma (40–55 Hz)	FC3	-0.1575	0.4423	0.9228
Eyes-closed	Progesterone	High Gamma (40–55 Hz)	FCZ	0.1229	0.5497	0.9228
Eyes-closed	Progesterone	High Gamma (40–55 Hz)	FC4	0.2147	0.2923	0.9228
Eyes-closed	Progesterone	High Gamma (40–55 Hz)	FT8	0.0373	0.8564	0.9519
Eyes-closed	Progesterone	High Gamma (40–55 Hz)	T7	0.0716	0.7283	0.9228
Eyes-closed	Progesterone	High Gamma (40–55 Hz)	C3	-0.2516	0.215	0.9115
Eyes-closed	Progesterone	High Gamma (40–55 Hz)	CZ	0.1712	0.4031	0.9228
Eyes-closed	Progesterone	High Gamma (40–55 Hz)	C4	0.0647	0.7535	0.9305
Eyes-closed	Progesterone	High Gamma (40–55 Hz)	T8	0.1712	0.4031	0.9228
Eyes-closed	Progesterone	High Gamma (40–55 Hz)	TP7	-0.064	0.756	0.9305
Eyes-closed	Progesterone	High Gamma (40–55 Hz)	CP3	-0.1208	0.5565	0.9228
Eyes-closed	Progesterone	High Gamma (40–55 Hz)	CP4	0.2855	0.1574	0.9115
Eyes-closed	Progesterone	High Gamma (40–55 Hz)	TP8	0.0976	0.6354	0.9228
Eyes-closed	Progesterone	High Gamma (40–55 Hz)	P7	0.0938	0.6485	0.9228
Eyes-closed	Progesterone	High Gamma (40–55 Hz)	P3	0.1311	0.5232	0.9228
Eyes-closed	Progesterone	High Gamma (40–55 Hz)	PZ	0.2872	0.1548	0.9115
Eyes-closed	Progesterone	High Gamma (40–55 Hz)	P4	0.1072	0.6024	0.9228
Eyes-closed	Progesterone	High Gamma (40–55 Hz)	P8	0.0123	0.9524	0.9718
Eyes-closed	Progesterone	High Gamma (40–55 Hz)	O1	-0.1054	0.6082	0.9228
Eyes-closed	Progesterone	High Gamma (40–55 Hz)	OZ	-0.3721	0.0612	0.6528
Eyes-closed	Progesterone	High Gamma (40–55 Hz)	O2	-0.0736	0.7208	0.9228
Eyes-closed	Testosterone	Delta (0.5–4 Hz)	FP1	-0.2274	0.2639	0.9931
Eyes-closed	Testosterone	Delta (0.5–4 Hz)	FPZ	-0.1648	0.4211	0.9931
Eyes-closed	Testosterone	Delta (0.5–4 Hz)	FP2	-0.2438	0.2301	0.9931
Eyes-closed	Testosterone	Delta (0.5–4 Hz)	AF3	-0.0561	0.7856	0.9931
Eyes-closed	Testosterone	Delta (0.5–4 Hz)	AF4	-0.1115	0.5877	0.9931
Eyes-closed	Testosterone	Delta (0.5–4 Hz)	F7	-0.2739	0.1757	0.9931
Eyes-closed	Testosterone	Delta (0.5–4 Hz)	F3	-0.132	0.5204	0.9931
Eyes-closed	Testosterone	Delta (0.5–4 Hz)	FZ	0.2476	0.2227	0.9931
Eyes-closed	Testosterone	Delta (0.5–4 Hz)	F4	-0.0048	0.9815	0.9931
Eyes-closed	Testosterone	Delta (0.5–4 Hz)	F8	-0.0906	0.6598	0.9931
Eyes-closed	Testosterone	Delta (0.5–4 Hz)	FT7	-0.1922	0.347	0.9931
Eyes-closed	Testosterone	Delta (0.5–4 Hz)	FC3	0.0971	0.637	0.9931
Eyes-closed	Testosterone	Delta (0.5–4 Hz)	FCZ	0.3156	0.1163	0.9931
Eyes-closed	Testosterone	Delta (0.5–4 Hz)	FC4	0.1491	0.4673	0.9931
Eyes-closed	Testosterone	Delta (0.5–4 Hz)	FT8	-0.0448	0.828	0.9931
Eyes-closed	Testosterone	Delta (0.5–4 Hz)	T7	-0.239	0.2396	0.9931
Eyes-closed	Testosterone	Delta (0.5–4 Hz)	C3	0.1764	0.3886	0.9931
Eyes-closed	Testosterone	Delta (0.5–4 Hz)	CZ	0.4979	0.0096	0.9262
Eyes-closed	Testosterone	Delta (0.5–4 Hz)	C4	0.1792	0.3811	0.9931
Eyes-closed	Testosterone	Delta (0.5–4 Hz)	T8	-0.0267	0.8971	0.9931
Eyes-closed	Testosterone	Delta (0.5–4 Hz)	TP7	-0.2288	0.261	0.9931
Eyes-closed	Testosterone	Delta (0.5–4 Hz)	CP3	0.2951	0.1433	0.9931
Eyes-closed	Testosterone	Delta (0.5–4 Hz)	CP4	0.1771	0.3867	0.9931
Eyes-closed	Testosterone	Delta (0.5–4 Hz)	TP8	-0.0202	0.9221	0.9931
Eyes-closed	Testosterone	Delta (0.5–4 Hz)	P7	-0.0157	0.9392	0.9931
Eyes-closed	Testosterone	Delta (0.5–4 Hz)	P3	0.2961	0.1419	0.9931
Eyes-closed	Testosterone	Delta (0.5–4 Hz)	PZ	0.4131	0.036	0.9931
Eyes-closed	Testosterone	Delta (0.5–4 Hz)	P4	0.3898	0.049	0.9931
Eyes-closed	Testosterone	Delta (0.5–4 Hz)	P8	-0.0677	0.7424	0.9931
Eyes-closed	Testosterone	Delta (0.5–4 Hz)	O1	-0.1221	0.5525	0.9931
Eyes-closed	Testosterone	Delta (0.5–4 Hz)	OZ	0.21	0.3033	0.9931
Eyes-closed	Testosterone	Delta (0.5–4 Hz)	O2	0.1221	0.5525	0.9931
Eyes-closed	Testosterone	Theta (4–8 Hz)	FP1	-0.1156	0.574	0.9838
Eyes-closed	Testosterone	Theta (4–8 Hz)	FPZ	-0.039	0.85	0.9838
Eyes-closed	Testosterone	Theta (4–8 Hz)	FP2	-0.0759	0.7125	0.9838
Eyes-closed	Testosterone	Theta (4–8 Hz)	AF3	-0.093	0.6513	0.9838
Eyes-closed	Testosterone	Theta (4–8 Hz)	AF4	-0.1327	0.5182	0.9838
Eyes-closed	Testosterone	Theta (4–8 Hz)	F7	-0.0482	0.8151	0.9838
Eyes-closed	Testosterone	Theta (4–8 Hz)	F3	-0.1734	0.397	0.9838
Eyes-closed	Testosterone	Theta (4–8 Hz)	FZ	-0.0698	0.7349	0.9838
Eyes-closed	Testosterone	Theta (4–8 Hz)	F4	-0.0386	0.8513	0.9838
Eyes-closed	Testosterone	Theta (4–8 Hz)	F8	-0.0486	0.8138	0.9838
Eyes-closed	Testosterone	Theta (4–8 Hz)	FT7	0.0236	0.9089	0.9838
Eyes-closed	Testosterone	Theta (4–8 Hz)	FC3	-0.0185	0.9287	0.9838
Eyes-closed	Testosterone	Theta (4–8 Hz)	FCZ	0.1381	0.501	0.9838
Eyes-closed	Testosterone	Theta (4–8 Hz)	FC4	0.1392	0.4977	0.9838
Eyes-closed	Testosterone	Theta (4–8 Hz)	FT8	-0.1057	0.6075	0.9838
Eyes-closed	Testosterone	Theta (4–8 Hz)	T7	0.0721	0.7261	0.9838
Eyes-closed	Testosterone	Theta (4–8 Hz)	C3	0.0127	0.9511	0.9838
Eyes-closed	Testosterone	Theta (4–8 Hz)	CZ	0.3683	0.0642	0.9838
Eyes-closed	Testosterone	Theta (4–8 Hz)	C4	0.2154	0.2906	0.9838
Eyes-closed	Testosterone	Theta (4–8 Hz)	T8	-0.1621	0.4289	0.9838
Eyes-closed	Testosterone	Theta (4–8 Hz)	TP7	-0.0072	0.9722	0.9838
Eyes-closed	Testosterone	Theta (4–8 Hz)	CP3	0.1823	0.3729	0.9838
Eyes-closed	Testosterone	Theta (4–8 Hz)	CP4	0.1193	0.5615	0.9838
Eyes-closed	Testosterone	Theta (4–8 Hz)	TP8	-0.1484	0.4694	0.9838
Eyes-closed	Testosterone	Theta (4–8 Hz)	P7	0.2575	0.2041	0.9838
Eyes-closed	Testosterone	Theta (4–8 Hz)	P3	0.187	0.3602	0.9838
Eyes-closed	Testosterone	Theta (4–8 Hz)	PZ	0.1036	0.6145	0.9838
Eyes-closed	Testosterone	Theta (4–8 Hz)	P4	0.1395	0.4967	0.9838
Eyes-closed	Testosterone	Theta (4–8 Hz)	P8	-0.2554	0.2079	0.9838
Eyes-closed	Testosterone	Theta (4–8 Hz)	O1	-0.1228	0.5502	0.9838
Eyes-closed	Testosterone	Theta (4–8 Hz)	OZ	0.118	0.566	0.9838
Eyes-closed	Testosterone	Theta (4–8 Hz)	O2	0.0708	0.7311	0.9838
Eyes-closed	Testosterone	Alpha (8–12 Hz)	FP1	-0.0998	0.6275	0.9426
Eyes-closed	Testosterone	Alpha (8–12 Hz)	FPZ	-0.1405	0.4935	0.9426
Eyes-closed	Testosterone	Alpha (8–12 Hz)	FP2	-0.0188	0.9273	0.9891
Eyes-closed	Testosterone	Alpha (8–12 Hz)	AF3	-0.3744	0.0595	0.9426
Eyes-closed	Testosterone	Alpha (8–12 Hz)	AF4	-0.3317	0.0979	0.9426
Eyes-closed	Testosterone	Alpha (8–12 Hz)	F7	-0.0892	0.6646	0.9426
Eyes-closed	Testosterone	Alpha (8–12 Hz)	F3	-0.4722	0.0149	0.8495
Eyes-closed	Testosterone	Alpha (8–12 Hz)	FZ	-0.3731	0.0605	0.9426
Eyes-closed	Testosterone	Alpha (8–12 Hz)	F4	-0.303	0.1325	0.9426
Eyes-closed	Testosterone	Alpha (8–12 Hz)	F8	0.225	0.2691	0.9426
Eyes-closed	Testosterone	Alpha (8–12 Hz)	FT7	-0.0144	0.9445	0.9891
Eyes-closed	Testosterone	Alpha (8–12 Hz)	FC3	-0.2927	0.1468	0.9426
Eyes-closed	Testosterone	Alpha (8–12 Hz)	FCZ	-0.252	0.2142	0.9426
Eyes-closed	Testosterone	Alpha (8–12 Hz)	FC4	-0.0014	0.9947	0.9947
Eyes-closed	Testosterone	Alpha (8–12 Hz)	FT8	0.1436	0.484	0.9426
Eyes-closed	Testosterone	Alpha (8–12 Hz)	T7	0.0879	0.6695	0.9426
Eyes-closed	Testosterone	Alpha (8–12 Hz)	C3	-0.1583	0.4398	0.9426
Eyes-closed	Testosterone	Alpha (8–12 Hz)	CZ	-0.0923	0.6537	0.9426
Eyes-closed	Testosterone	Alpha (8–12 Hz)	C4	-0.0161	0.9379	0.9891
Eyes-closed	Testosterone	Alpha (8–12 Hz)	T8	0.0776	0.7063	0.9426
Eyes-closed	Testosterone	Alpha (8–12 Hz)	TP7	0.2182	0.2843	0.9426
Eyes-closed	Testosterone	Alpha (8–12 Hz)	CP3	0.0055	0.9788	0.9891
Eyes-closed	Testosterone	Alpha (8–12 Hz)	CP4	-0.0133	0.9484	0.9891
Eyes-closed	Testosterone	Alpha (8–12 Hz)	TP8	0.107	0.6028	0.9426
Eyes-closed	Testosterone	Alpha (8–12 Hz)	P7	0.25	0.2181	0.9426
Eyes-closed	Testosterone	Alpha (8–12 Hz)	P3	0.1723	0.3999	0.9426
Eyes-closed	Testosterone	Alpha (8–12 Hz)	PZ	0.1337	0.515	0.9426
Eyes-closed	Testosterone	Alpha (8–12 Hz)	P4	-0.0062	0.9762	0.9891
Eyes-closed	Testosterone	Alpha (8–12 Hz)	P8	0.039	0.85	0.9891
Eyes-closed	Testosterone	Alpha (8–12 Hz)	O1	-0.054	0.7932	0.9519
Eyes-closed	Testosterone	Alpha (8–12 Hz)	OZ	0.0246	0.905	0.9891
Eyes-closed	Testosterone	Alpha (8–12 Hz)	O2	0.1966	0.3357	0.9426
Eyes-closed	Testosterone	Low Beta (12–20 Hz)	FP1	0.0188	0.9273	0.9934
Eyes-closed	Testosterone	Low Beta (12–20 Hz)	FPZ	0.0352	0.8644	0.9934
Eyes-closed	Testosterone	Low Beta (12–20 Hz)	FP2	0.0171	0.9339	0.9934
Eyes-closed	Testosterone	Low Beta (12–20 Hz)	AF3	-0.0831	0.6865	0.9934
Eyes-closed	Testosterone	Low Beta (12–20 Hz)	AF4	-0.1973	0.334	0.9934
Eyes-closed	Testosterone	Low Beta (12–20 Hz)	F7	0.1901	0.3522	0.9934
Eyes-closed	Testosterone	Low Beta (12–20 Hz)	F3	-0.0807	0.6951	0.9934
Eyes-closed	Testosterone	Low Beta (12–20 Hz)	FZ	-0.0571	0.7817	0.9934
Eyes-closed	Testosterone	Low Beta (12–20 Hz)	F4	-0.2141	0.2937	0.9934
Eyes-closed	Testosterone	Low Beta (12–20 Hz)	F8	-0.0215	0.9168	0.9934
Eyes-closed	Testosterone	Low Beta (12–20 Hz)	FT7	-0.0417	0.8397	0.9934
Eyes-closed	Testosterone	Low Beta (12–20 Hz)	FC3	-0.0017	0.9934	0.9934
Eyes-closed	Testosterone	Low Beta (12–20 Hz)	FCZ	-0.0161	0.9379	0.9934
Eyes-closed	Testosterone	Low Beta (12–20 Hz)	FC4	0.1617	0.4299	0.9934
Eyes-closed	Testosterone	Low Beta (12–20 Hz)	FT8	0.1429	0.4861	0.9934
Eyes-closed	Testosterone	Low Beta (12–20 Hz)	T7	-0.1234	0.548	0.9934
Eyes-closed	Testosterone	Low Beta (12–20 Hz)	C3	-0.1795	0.3802	0.9934
Eyes-closed	Testosterone	Low Beta (12–20 Hz)	CZ	0.0202	0.9221	0.9934
Eyes-closed	Testosterone	Low Beta (12–20 Hz)	C4	0.2298	0.2588	0.9934
Eyes-closed	Testosterone	Low Beta (12–20 Hz)	T8	-0.0701	0.7337	0.9934
Eyes-closed	Testosterone	Low Beta (12–20 Hz)	TP7	-0.0886	0.667	0.9934
Eyes-closed	Testosterone	Low Beta (12–20 Hz)	CP3	-0.0034	0.9868	0.9934
Eyes-closed	Testosterone	Low Beta (12–20 Hz)	CP4	0.0024	0.9907	0.9934
Eyes-closed	Testosterone	Low Beta (12–20 Hz)	TP8	0.1744	0.3942	0.9934
Eyes-closed	Testosterone	Low Beta (12–20 Hz)	P7	0.251	0.2162	0.9934
Eyes-closed	Testosterone	Low Beta (12–20 Hz)	P3	0.0362	0.8605	0.9934
Eyes-closed	Testosterone	Low Beta (12–20 Hz)	PZ	0.1204	0.5581	0.9934
Eyes-closed	Testosterone	Low Beta (12–20 Hz)	P4	0.093	0.6513	0.9934
Eyes-closed	Testosterone	Low Beta (12–20 Hz)	P8	-0.1672	0.4143	0.9934
Eyes-closed	Testosterone	Low Beta (12–20 Hz)	O1	-0.0698	0.7349	0.9934
Eyes-closed	Testosterone	Low Beta (12–20 Hz)	OZ	0.1142	0.5785	0.9934
Eyes-closed	Testosterone	Low Beta (12–20 Hz)	O2	0.0831	0.6865	0.9934
Eyes-closed	Testosterone	High Beta (20–30 Hz)	FP1	-0.081	0.6939	0.9499
Eyes-closed	Testosterone	High Beta (20–30 Hz)	FPZ	-0.0595	0.7728	0.9569
Eyes-closed	Testosterone	High Beta (20–30 Hz)	FP2	-0.0862	0.6755	0.9499
Eyes-closed	Testosterone	High Beta (20–30 Hz)	AF3	-0.1833	0.3701	0.9408
Eyes-closed	Testosterone	High Beta (20–30 Hz)	AF4	-0.1323	0.5193	0.9408
Eyes-closed	Testosterone	High Beta (20–30 Hz)	F7	-0.08	0.6976	0.9499
Eyes-closed	Testosterone	High Beta (20–30 Hz)	F3	-0.0168	0.9353	0.9759
Eyes-closed	Testosterone	High Beta (20–30 Hz)	FZ	0.0759	0.7125	0.9499
Eyes-closed	Testosterone	High Beta (20–30 Hz)	F4	-0.1908	0.3505	0.9408
Eyes-closed	Testosterone	High Beta (20–30 Hz)	F8	-0.1207	0.557	0.9408
Eyes-closed	Testosterone	High Beta (20–30 Hz)	FT7	0.0783	0.7038	0.9499
Eyes-closed	Testosterone	High Beta (20–30 Hz)	FC3	0.107	0.6028	0.9408
Eyes-closed	Testosterone	High Beta (20–30 Hz)	FCZ	0.0763	0.7112	0.9499
Eyes-closed	Testosterone	High Beta (20–30 Hz)	FC4	0.1231	0.5491	0.9408
Eyes-closed	Testosterone	High Beta (20–30 Hz)	FT8	0.2876	0.1543	0.9408
Eyes-closed	Testosterone	High Beta (20–30 Hz)	T7	-0.0609	0.7677	0.9569
Eyes-closed	Testosterone	High Beta (20–30 Hz)	C3	-0.1669	0.4152	0.9408
Eyes-closed	Testosterone	High Beta (20–30 Hz)	CZ	0.1224	0.5513	0.9408
Eyes-closed	Testosterone	High Beta (20–30 Hz)	C4	0.0971	0.637	0.9408
Eyes-closed	Testosterone	High Beta (20–30 Hz)	T8	-0.1087	0.597	0.9408
Eyes-closed	Testosterone	High Beta (20–30 Hz)	TP7	-0.1016	0.6216	0.9408
Eyes-closed	Testosterone	High Beta (20–30 Hz)	CP3	-0.038	0.8539	0.9569
Eyes-closed	Testosterone	High Beta (20–30 Hz)	CP4	0.1163	0.5717	0.9408
Eyes-closed	Testosterone	High Beta (20–30 Hz)	TP8	0.1043	0.6121	0.9408
Eyes-closed	Testosterone	High Beta (20–30 Hz)	P7	0.0362	0.8605	0.9569
Eyes-closed	Testosterone	High Beta (20–30 Hz)	P3	0.1764	0.3886	0.9408
Eyes-closed	Testosterone	High Beta (20–30 Hz)	PZ	0.1535	0.454	0.9408
Eyes-closed	Testosterone	High Beta (20–30 Hz)	P4	0.2465	0.2247	0.9408
Eyes-closed	Testosterone	High Beta (20–30 Hz)	P8	0.0479	0.8164	0.9569
Eyes-closed	Testosterone	High Beta (20–30 Hz)	O1	-0.1505	0.4632	0.9408
Eyes-closed	Testosterone	High Beta (20–30 Hz)	OZ	-0.0267	0.8971	0.9569
Eyes-closed	Testosterone	High Beta (20–30 Hz)	O2	0.1778	0.3848	0.9408
Eyes-closed	Testosterone	Low Gamma (30–40 Hz)	FP1	-0.0445	0.8293	0.968
Eyes-closed	Testosterone	Low Gamma (30–40 Hz)	FPZ	-0.1782	0.3839	0.968
Eyes-closed	Testosterone	Low Gamma (30–40 Hz)	FP2	-0.0906	0.6598	0.968
Eyes-closed	Testosterone	Low Gamma (30–40 Hz)	AF3	-0.0968	0.6382	0.968
Eyes-closed	Testosterone	Low Gamma (30–40 Hz)	AF4	-0.2014	0.3238	0.968
Eyes-closed	Testosterone	Low Gamma (30–40 Hz)	F7	-0.0865	0.6743	0.968
Eyes-closed	Testosterone	Low Gamma (30–40 Hz)	F3	0.0653	0.7513	0.968
Eyes-closed	Testosterone	Low Gamma (30–40 Hz)	FZ	0.0971	0.637	0.968
Eyes-closed	Testosterone	Low Gamma (30–40 Hz)	F4	-0.1559	0.4469	0.968
Eyes-closed	Testosterone	Low Gamma (30–40 Hz)	F8	0.0243	0.9063	0.968
Eyes-closed	Testosterone	Low Gamma (30–40 Hz)	FT7	0.0328	0.8735	0.968
Eyes-closed	Testosterone	Low Gamma (30–40 Hz)	FC3	0.1778	0.3848	0.968
Eyes-closed	Testosterone	Low Gamma (30–40 Hz)	FCZ	0.0127	0.9511	0.9713
Eyes-closed	Testosterone	Low Gamma (30–40 Hz)	FC4	0.0455	0.8254	0.968
Eyes-closed	Testosterone	Low Gamma (30–40 Hz)	FT8	0.2944	0.1443	0.9166
Eyes-closed	Testosterone	Low Gamma (30–40 Hz)	T7	-0.0657	0.75	0.968
Eyes-closed	Testosterone	Low Gamma (30–40 Hz)	C3	-0.0663	0.7475	0.968
Eyes-closed	Testosterone	Low Gamma (30–40 Hz)	CZ	0.2332	0.2516	0.968
Eyes-closed	Testosterone	Low Gamma (30–40 Hz)	C4	0.2397	0.2382	0.968
Eyes-closed	Testosterone	Low Gamma (30–40 Hz)	T8	-0.0171	0.9339	0.968
Eyes-closed	Testosterone	Low Gamma (30–40 Hz)	TP7	-0.132	0.5204	0.968
Eyes-closed	Testosterone	Low Gamma (30–40 Hz)	CP3	-0.1002	0.6263	0.968
Eyes-closed	Testosterone	Low Gamma (30–40 Hz)	CP4	0.121	0.5558	0.968
Eyes-closed	Testosterone	Low Gamma (30–40 Hz)	TP8	0.0831	0.6865	0.968
Eyes-closed	Testosterone	Low Gamma (30–40 Hz)	P7	-0.1156	0.574	0.968
Eyes-closed	Testosterone	Low Gamma (30–40 Hz)	P3	0.0472	0.8189	0.968
Eyes-closed	Testosterone	Low Gamma (30–40 Hz)	PZ	0.0434	0.8332	0.968
Eyes-closed	Testosterone	Low Gamma (30–40 Hz)	P4	0.2961	0.1419	0.9166
Eyes-closed	Testosterone	Low Gamma (30–40 Hz)	P8	0.119	0.5626	0.968
Eyes-closed	Testosterone	Low Gamma (30–40 Hz)	O1	-0.1614	0.4309	0.968
Eyes-closed	Testosterone	Low Gamma (30–40 Hz)	OZ	-0.0287	0.8892	0.968
Eyes-closed	Testosterone	Low Gamma (30–40 Hz)	O2	0.0564	0.7843	0.968
Eyes-closed	Testosterone	High Gamma (40–55 Hz)	FP1	-0.0845	0.6817	0.9228
Eyes-closed	Testosterone	High Gamma (40–55 Hz)	FPZ	-0.0434	0.8332	0.9519
Eyes-closed	Testosterone	High Gamma (40–55 Hz)	FP2	-0.0711	0.7299	0.9228
Eyes-closed	Testosterone	High Gamma (40–55 Hz)	AF3	0.0277	0.8932	0.9519
Eyes-closed	Testosterone	High Gamma (40–55 Hz)	AF4	-0.2233	0.2729	0.9228
Eyes-closed	Testosterone	High Gamma (40–55 Hz)	F7	-0.0339	0.8696	0.9519
Eyes-closed	Testosterone	High Gamma (40–55 Hz)	F3	0.1262	0.5391	0.9228
Eyes-closed	Testosterone	High Gamma (40–55 Hz)	FZ	0.2127	0.2969	0.9228
Eyes-closed	Testosterone	High Gamma (40–55 Hz)	F4	-0.29	0.1507	0.9115
Eyes-closed	Testosterone	High Gamma (40–55 Hz)	F8	0.0253	0.9023	0.9519
Eyes-closed	Testosterone	High Gamma (40–55 Hz)	FT7	0.0855	0.678	0.9228
Eyes-closed	Testosterone	High Gamma (40–55 Hz)	FC3	0.2038	0.318	0.9228
Eyes-closed	Testosterone	High Gamma (40–55 Hz)	FCZ	0.0297	0.8853	0.9519
Eyes-closed	Testosterone	High Gamma (40–55 Hz)	FC4	-0.2257	0.2676	0.9228
Eyes-closed	Testosterone	High Gamma (40–55 Hz)	FT8	0.2561	0.2066	0.9115
Eyes-closed	Testosterone	High Gamma (40–55 Hz)	T7	0.0605	0.769	0.9345
Eyes-closed	Testosterone	High Gamma (40–55 Hz)	C3	0.0038	0.9855	0.9855
Eyes-closed	Testosterone	High Gamma (40–55 Hz)	CZ	0.0817	0.6915	0.9228
Eyes-closed	Testosterone	High Gamma (40–55 Hz)	C4	-0.1381	0.501	0.9228
Eyes-closed	Testosterone	High Gamma (40–55 Hz)	T8	-0.1108	0.59	0.9228
Eyes-closed	Testosterone	High Gamma (40–55 Hz)	TP7	-0.0961	0.6406	0.9228
Eyes-closed	Testosterone	High Gamma (40–55 Hz)	CP3	-0.079	0.7013	0.9228
Eyes-closed	Testosterone	High Gamma (40–55 Hz)	CP4	-0.0099	0.9617	0.9718
Eyes-closed	Testosterone	High Gamma (40–55 Hz)	TP8	0.0865	0.6743	0.9228
Eyes-closed	Testosterone	High Gamma (40–55 Hz)	P7	-0.1238	0.5469	0.9228
Eyes-closed	Testosterone	High Gamma (40–55 Hz)	P3	0.0448	0.828	0.9519
Eyes-closed	Testosterone	High Gamma (40–55 Hz)	PZ	-0.1214	0.5547	0.9228
Eyes-closed	Testosterone	High Gamma (40–55 Hz)	P4	0.0352	0.8644	0.9519
Eyes-closed	Testosterone	High Gamma (40–55 Hz)	P8	0.0793	0.7001	0.9228
Eyes-closed	Testosterone	High Gamma (40–55 Hz)	O1	-0.2506	0.2168	0.9115
Eyes-closed	Testosterone	High Gamma (40–55 Hz)	OZ	-0.0509	0.8048	0.9519
Eyes-closed	Testosterone	High Gamma (40–55 Hz)	O2	0.0154	0.9405	0.9718

## Sheet: S4 Female LMM
Condition	Hormone	Frequency Band	Electrode	β	p (uncorrected)	p (FDR)
Eyes-open	Estradiol	Delta (0.5–4 Hz)	FP1	0.0002	0.9394	0.9791
Eyes-open	Estradiol	Delta (0.5–4 Hz)	FPZ	-0.0002	0.8979	0.9701
Eyes-open	Estradiol	Delta (0.5–4 Hz)	FP2	0.0017	0.318	0.9669
Eyes-open	Estradiol	Delta (0.5–4 Hz)	AF3	-0.0007	0.487	0.9669
Eyes-open	Estradiol	Delta (0.5–4 Hz)	AF4	0.0016	0.056	0.9669
Eyes-open	Estradiol	Delta (0.5–4 Hz)	F7	0.0023	0.2275	0.9669
Eyes-open	Estradiol	Delta (0.5–4 Hz)	F3	-0.0008	0.3921	0.9669
Eyes-open	Estradiol	Delta (0.5–4 Hz)	FZ	0.0001	0.9095	0.9701
Eyes-open	Estradiol	Delta (0.5–4 Hz)	F4	-0.0023	0.1358	0.9669
Eyes-open	Estradiol	Delta (0.5–4 Hz)	F8	0.0025	0.4272	0.9669
Eyes-open	Estradiol	Delta (0.5–4 Hz)	FT7	0.0006	0.7044	0.9669
Eyes-open	Estradiol	Delta (0.5–4 Hz)	FC3	-0.0011	0.2651	0.9669
Eyes-open	Estradiol	Delta (0.5–4 Hz)	FCZ	-0.0003	0.8555	0.9701
Eyes-open	Estradiol	Delta (0.5–4 Hz)	FC4	-0.0005	0.6461	0.9669
Eyes-open	Estradiol	Delta (0.5–4 Hz)	FT8	0	0.9887	0.9887
Eyes-open	Estradiol	Delta (0.5–4 Hz)	T7	0.0003	0.7159	0.9669
Eyes-open	Estradiol	Delta (0.5–4 Hz)	C3	0.0004	0.7554	0.9669
Eyes-open	Estradiol	Delta (0.5–4 Hz)	CZ	0.0006	0.5899	0.9669
Eyes-open	Estradiol	Delta (0.5–4 Hz)	C4	0.0006	0.6216	0.9669
Eyes-open	Estradiol	Delta (0.5–4 Hz)	T8	0.0015	0.2777	0.9669
Eyes-open	Estradiol	Delta (0.5–4 Hz)	TP7	-0.0004	0.6181	0.9669
Eyes-open	Estradiol	Delta (0.5–4 Hz)	CP3	0.0005	0.4953	0.9669
Eyes-open	Estradiol	Delta (0.5–4 Hz)	CP4	0.0012	0.4255	0.9669
Eyes-open	Estradiol	Delta (0.5–4 Hz)	TP8	0.0002	0.9252	0.9761
Eyes-open	Estradiol	Delta (0.5–4 Hz)	P7	-0.002	0.195	0.9669
Eyes-open	Estradiol	Delta (0.5–4 Hz)	P3	-0.0011	0.0691	0.9669
Eyes-open	Estradiol	Delta (0.5–4 Hz)	PZ	-0.0008	0.5779	0.9669
Eyes-open	Estradiol	Delta (0.5–4 Hz)	P4	-0.0002	0.8681	0.9701
Eyes-open	Estradiol	Delta (0.5–4 Hz)	P8	0.0007	0.6884	0.9669
Eyes-open	Estradiol	Delta (0.5–4 Hz)	O1	-0.002	0.1057	0.9669
Eyes-open	Estradiol	Delta (0.5–4 Hz)	OZ	-0.0008	0.5433	0.9669
Eyes-open	Estradiol	Delta (0.5–4 Hz)	O2	-0.0007	0.3933	0.9669
Eyes-open	Estradiol	Theta (4–8 Hz)	FP1	-0.0014	0.5042	0.9314
Eyes-open	Estradiol	Theta (4–8 Hz)	FPZ	-0.0014	0.4097	0.9314
Eyes-open	Estradiol	Theta (4–8 Hz)	FP2	-0.0008	0.6641	0.9314
Eyes-open	Estradiol	Theta (4–8 Hz)	AF3	-0.0011	0.2754	0.9314
Eyes-open	Estradiol	Theta (4–8 Hz)	AF4	-0.0013	0.2246	0.9314
Eyes-open	Estradiol	Theta (4–8 Hz)	F7	0.0016	0.3321	0.9314
Eyes-open	Estradiol	Theta (4–8 Hz)	F3	-0.0003	0.6299	0.9314
Eyes-open	Estradiol	Theta (4–8 Hz)	FZ	-0.0003	0.7261	0.9314
Eyes-open	Estradiol	Theta (4–8 Hz)	F4	-0.0008	0.3321	0.9314
Eyes-open	Estradiol	Theta (4–8 Hz)	F8	0.002	0.3605	0.9314
Eyes-open	Estradiol	Theta (4–8 Hz)	FT7	-0.0003	0.6749	0.9314
Eyes-open	Estradiol	Theta (4–8 Hz)	FC3	-0.0006	0.4511	0.9314
Eyes-open	Estradiol	Theta (4–8 Hz)	FCZ	0.0005	0.6636	0.9314
Eyes-open	Estradiol	Theta (4–8 Hz)	FC4	-0.0011	0.287	0.9314
Eyes-open	Estradiol	Theta (4–8 Hz)	FT8	0.0002	0.8829	0.9314
Eyes-open	Estradiol	Theta (4–8 Hz)	T7	-0.001	0.2023	0.9314
Eyes-open	Estradiol	Theta (4–8 Hz)	C3	0.0003	0.6423	0.9314
Eyes-open	Estradiol	Theta (4–8 Hz)	CZ	0.0003	0.7643	0.9314
Eyes-open	Estradiol	Theta (4–8 Hz)	C4	0.0004	0.5692	0.9314
Eyes-open	Estradiol	Theta (4–8 Hz)	T8	0.0013	0.3419	0.9314
Eyes-open	Estradiol	Theta (4–8 Hz)	TP7	-0.0003	0.6568	0.9314
Eyes-open	Estradiol	Theta (4–8 Hz)	CP3	0.001	0.2287	0.9314
Eyes-open	Estradiol	Theta (4–8 Hz)	CP4	0.0015	0.2127	0.9314
Eyes-open	Estradiol	Theta (4–8 Hz)	TP8	-0.0004	0.8359	0.9314
Eyes-open	Estradiol	Theta (4–8 Hz)	P7	0	0.9888	0.9888
Eyes-open	Estradiol	Theta (4–8 Hz)	P3	0.0001	0.8754	0.9314
Eyes-open	Estradiol	Theta (4–8 Hz)	PZ	0.0012	0.3187	0.9314
Eyes-open	Estradiol	Theta (4–8 Hz)	P4	0.0017	0.1015	0.9314
Eyes-open	Estradiol	Theta (4–8 Hz)	P8	0.0005	0.7754	0.9314
Eyes-open	Estradiol	Theta (4–8 Hz)	O1	-0.0004	0.7242	0.9314
Eyes-open	Estradiol	Theta (4–8 Hz)	OZ	0.0002	0.9301	0.9705
Eyes-open	Estradiol	Theta (4–8 Hz)	O2	-0.0005	0.6612	0.9314
Eyes-open	Estradiol	Alpha (8–12 Hz)	FP1	-0.0014	0.4956	0.9871
Eyes-open	Estradiol	Alpha (8–12 Hz)	FPZ	-0.0011	0.5286	0.9871
Eyes-open	Estradiol	Alpha (8–12 Hz)	FP2	-0.002	0.2955	0.9871
Eyes-open	Estradiol	Alpha (8–12 Hz)	AF3	-0.0009	0.3697	0.9871
Eyes-open	Estradiol	Alpha (8–12 Hz)	AF4	-0.0015	0.1481	0.9863
Eyes-open	Estradiol	Alpha (8–12 Hz)	F7	0.0004	0.7352	0.9871
Eyes-open	Estradiol	Alpha (8–12 Hz)	F3	-0.0009	0.0991	0.9512
Eyes-open	Estradiol	Alpha (8–12 Hz)	FZ	-0.0004	0.5645	0.9871
Eyes-open	Estradiol	Alpha (8–12 Hz)	F4	-0.0008	0.1967	0.9871
Eyes-open	Estradiol	Alpha (8–12 Hz)	F8	0.0014	0.269	0.9871
Eyes-open	Estradiol	Alpha (8–12 Hz)	FT7	-0.0002	0.7965	0.9871
Eyes-open	Estradiol	Alpha (8–12 Hz)	FC3	-0.0007	0.1699	0.9863
Eyes-open	Estradiol	Alpha (8–12 Hz)	FCZ	0.0005	0.5126	0.9871
Eyes-open	Estradiol	Alpha (8–12 Hz)	FC4	-0.0015	0.1564	0.9863
Eyes-open	Estradiol	Alpha (8–12 Hz)	FT8	0.0003	0.7284	0.9871
Eyes-open	Estradiol	Alpha (8–12 Hz)	T7	-0.0004	0.6713	0.9871
Eyes-open	Estradiol	Alpha (8–12 Hz)	C3	-0.0003	0.6868	0.9871
Eyes-open	Estradiol	Alpha (8–12 Hz)	CZ	0	0.9642	0.9871
Eyes-open	Estradiol	Alpha (8–12 Hz)	C4	-0.0003	0.7262	0.9871
Eyes-open	Estradiol	Alpha (8–12 Hz)	T8	0.0006	0.6218	0.9871
Eyes-open	Estradiol	Alpha (8–12 Hz)	TP7	0.0004	0.6401	0.9871
Eyes-open	Estradiol	Alpha (8–12 Hz)	CP3	-0.0002	0.8253	0.9871
Eyes-open	Estradiol	Alpha (8–12 Hz)	CP4	0.0018	0.1528	0.9863
Eyes-open	Estradiol	Alpha (8–12 Hz)	TP8	0.0007	0.6619	0.9871
Eyes-open	Estradiol	Alpha (8–12 Hz)	P7	0.0012	0.4981	0.9871
Eyes-open	Estradiol	Alpha (8–12 Hz)	P3	0.0003	0.8119	0.9871
Eyes-open	Estradiol	Alpha (8–12 Hz)	PZ	0.0017	0.3467	0.9871
Eyes-open	Estradiol	Alpha (8–12 Hz)	P4	0.0012	0.3298	0.9871
Eyes-open	Estradiol	Alpha (8–12 Hz)	P8	0.0007	0.7273	0.9871
Eyes-open	Estradiol	Alpha (8–12 Hz)	O1	0.0006	0.6868	0.9871
Eyes-open	Estradiol	Alpha (8–12 Hz)	OZ	0.0009	0.5314	0.9871
Eyes-open	Estradiol	Alpha (8–12 Hz)	O2	-0.0002	0.8977	0.9871
Eyes-open	Estradiol	Low Beta (12–20 Hz)	FP1	-0.001	0.6414	0.999
Eyes-open	Estradiol	Low Beta (12–20 Hz)	FPZ	-0.0018	0.2862	0.7915
Eyes-open	Estradiol	Low Beta (12–20 Hz)	FP2	-0.004	0.0775	0.6883
Eyes-open	Estradiol	Low Beta (12–20 Hz)	AF3	0	0.9726	0.999
Eyes-open	Estradiol	Low Beta (12–20 Hz)	AF4	-0.0008	0.5782	0.999
Eyes-open	Estradiol	Low Beta (12–20 Hz)	F7	-0.0007	0.7562	0.999
Eyes-open	Estradiol	Low Beta (12–20 Hz)	F3	-0.0003	0.7466	0.999
Eyes-open	Estradiol	Low Beta (12–20 Hz)	FZ	0.0006	0.2422	0.7265
Eyes-open	Estradiol	Low Beta (12–20 Hz)	F4	-0.0008	0.3881	0.8876
Eyes-open	Estradiol	Low Beta (12–20 Hz)	F8	-0.0006	0.6437	0.999
Eyes-open	Estradiol	Low Beta (12–20 Hz)	FT7	-0.0003	0.7546	0.999
Eyes-open	Estradiol	Low Beta (12–20 Hz)	FC3	-0.0002	0.7504	0.999
Eyes-open	Estradiol	Low Beta (12–20 Hz)	FCZ	0.0013	0.0423	0.6529
Eyes-open	Estradiol	Low Beta (12–20 Hz)	FC4	-0.0012	0.2826	0.7915
Eyes-open	Estradiol	Low Beta (12–20 Hz)	FT8	-0.0005	0.6142	0.999
Eyes-open	Estradiol	Low Beta (12–20 Hz)	T7	-0.0024	0.309	0.8018
Eyes-open	Estradiol	Low Beta (12–20 Hz)	C3	-0.0005	0.4916	0.999
Eyes-open	Estradiol	Low Beta (12–20 Hz)	CZ	0.0004	0.5388	0.999
Eyes-open	Estradiol	Low Beta (12–20 Hz)	C4	0.0003	0.663	0.999
Eyes-open	Estradiol	Low Beta (12–20 Hz)	T8	0.0009	0.7025	0.999
Eyes-open	Estradiol	Low Beta (12–20 Hz)	TP7	-0.001	0.6131	0.999
Eyes-open	Estradiol	Low Beta (12–20 Hz)	CP3	-0.0002	0.8177	0.999
Eyes-open	Estradiol	Low Beta (12–20 Hz)	CP4	0.002	0.1166	0.6883
Eyes-open	Estradiol	Low Beta (12–20 Hz)	TP8	0	0.9886	0.999
Eyes-open	Estradiol	Low Beta (12–20 Hz)	P7	0.0028	0.1434	0.6883
Eyes-open	Estradiol	Low Beta (12–20 Hz)	P3	0.001	0.2298	0.7265
Eyes-open	Estradiol	Low Beta (12–20 Hz)	PZ	0.0027	0.0309	0.593
Eyes-open	Estradiol	Low Beta (12–20 Hz)	P4	0.0012	0.1928	0.7265
Eyes-open	Estradiol	Low Beta (12–20 Hz)	P8	-0.0002	0.9144	0.999
Eyes-open	Estradiol	Low Beta (12–20 Hz)	O1	0.0027	0.123	0.6883
Eyes-open	Estradiol	Low Beta (12–20 Hz)	OZ	0.0012	0.3359	0.8267
Eyes-open	Estradiol	Low Beta (12–20 Hz)	O2	-0.0001	0.9708	0.999
Eyes-open	Estradiol	High Beta (20–30 Hz)	FP1	0.0011	0.6197	0.9737
Eyes-open	Estradiol	High Beta (20–30 Hz)	FPZ	-0.0017	0.2569	0.9485
Eyes-open	Estradiol	High Beta (20–30 Hz)	FP2	-0.0028	0.2037	0.8989
Eyes-open	Estradiol	High Beta (20–30 Hz)	AF3	0.003	0.0995	0.8771
Eyes-open	Estradiol	High Beta (20–30 Hz)	AF4	-0.0006	0.7293	0.9737
Eyes-open	Estradiol	High Beta (20–30 Hz)	F7	-0.0009	0.6325	0.9737
Eyes-open	Estradiol	High Beta (20–30 Hz)	F3	0.0011	0.4058	0.9737
Eyes-open	Estradiol	High Beta (20–30 Hz)	FZ	0.0004	0.454	0.9737
Eyes-open	Estradiol	High Beta (20–30 Hz)	F4	-0.0014	0.2116	0.8989
Eyes-open	Estradiol	High Beta (20–30 Hz)	F8	-0.0012	0.3487	0.9737
Eyes-open	Estradiol	High Beta (20–30 Hz)	FT7	-0.0003	0.847	0.9916
Eyes-open	Estradiol	High Beta (20–30 Hz)	FC3	-0.0003	0.7028	0.9737
Eyes-open	Estradiol	High Beta (20–30 Hz)	FCZ	0.0004	0.5663	0.9737
Eyes-open	Estradiol	High Beta (20–30 Hz)	FC4	-0.0017	0.1146	0.8771
Eyes-open	Estradiol	High Beta (20–30 Hz)	FT8	-0.0005	0.682	0.9737
Eyes-open	Estradiol	High Beta (20–30 Hz)	T7	-0.0016	0.5412	0.9737
Eyes-open	Estradiol	High Beta (20–30 Hz)	C3	-0.0002	0.6346	0.9737
Eyes-open	Estradiol	High Beta (20–30 Hz)	CZ	-0.0003	0.6113	0.9737
Eyes-open	Estradiol	High Beta (20–30 Hz)	C4	-0.0001	0.7999	0.9916
Eyes-open	Estradiol	High Beta (20–30 Hz)	T8	0.0009	0.6774	0.9737
Eyes-open	Estradiol	High Beta (20–30 Hz)	TP7	0.0001	0.9765	0.9916
Eyes-open	Estradiol	High Beta (20–30 Hz)	CP3	-0.0001	0.8602	0.9916
Eyes-open	Estradiol	High Beta (20–30 Hz)	CP4	0.0012	0.2986	0.9737
Eyes-open	Estradiol	High Beta (20–30 Hz)	TP8	-0.0006	0.7998	0.9916
Eyes-open	Estradiol	High Beta (20–30 Hz)	P7	0.0025	0.0748	0.8771
Eyes-open	Estradiol	High Beta (20–30 Hz)	P3	0.0004	0.383	0.9737
Eyes-open	Estradiol	High Beta (20–30 Hz)	PZ	0.0003	0.6669	0.9737
Eyes-open	Estradiol	High Beta (20–30 Hz)	P4	0.0004	0.4658	0.9737
Eyes-open	Estradiol	High Beta (20–30 Hz)	P8	-0.0009	0.5205	0.9737
Eyes-open	Estradiol	High Beta (20–30 Hz)	O1	0.0035	0.0713	0.8771
Eyes-open	Estradiol	High Beta (20–30 Hz)	OZ	0.0005	0.7012	0.9737
Eyes-open	Estradiol	High Beta (20–30 Hz)	O2	0	0.9813	0.9916
Eyes-open	Estradiol	Low Gamma (30–40 Hz)	FP1	0.0025	0.2731	0.8443
Eyes-open	Estradiol	Low Gamma (30–40 Hz)	FPZ	-0.0015	0.267	0.8443
Eyes-open	Estradiol	Low Gamma (30–40 Hz)	FP2	-0.0029	0.1833	0.8235
Eyes-open	Estradiol	Low Gamma (30–40 Hz)	AF3	-0.0002	0.8963	0.9778
Eyes-open	Estradiol	Low Gamma (30–40 Hz)	AF4	0	0.9999	0.9999
Eyes-open	Estradiol	Low Gamma (30–40 Hz)	F7	-0.0005	0.7792	0.9431
Eyes-open	Estradiol	Low Gamma (30–40 Hz)	F3	-0.0009	0.4837	0.8443
Eyes-open	Estradiol	Low Gamma (30–40 Hz)	FZ	0.0002	0.6008	0.9183
Eyes-open	Estradiol	Low Gamma (30–40 Hz)	F4	-0.0021	0.0711	0.6867
Eyes-open	Estradiol	Low Gamma (30–40 Hz)	F8	-0.0022	0.0969	0.7158
Eyes-open	Estradiol	Low Gamma (30–40 Hz)	FT7	0	0.9979	0.9999
Eyes-open	Estradiol	Low Gamma (30–40 Hz)	FC3	-0.0006	0.4126	0.8443
Eyes-open	Estradiol	Low Gamma (30–40 Hz)	FCZ	0.0001	0.7858	0.9431
Eyes-open	Estradiol	Low Gamma (30–40 Hz)	FC4	-0.0018	0.1472	0.7849
Eyes-open	Estradiol	Low Gamma (30–40 Hz)	FT8	0.0048	0.0017	0.1624
Eyes-open	Estradiol	Low Gamma (30–40 Hz)	T7	-0.0013	0.6326	0.9183
Eyes-open	Estradiol	Low Gamma (30–40 Hz)	C3	0	0.9098	0.9809
Eyes-open	Estradiol	Low Gamma (30–40 Hz)	CZ	0.0003	0.3998	0.8443
Eyes-open	Estradiol	Low Gamma (30–40 Hz)	C4	-0.0005	0.3328	0.8443
Eyes-open	Estradiol	Low Gamma (30–40 Hz)	T8	0.0007	0.7079	0.9183
Eyes-open	Estradiol	Low Gamma (30–40 Hz)	TP7	-0.0002	0.9298	0.9809
Eyes-open	Estradiol	Low Gamma (30–40 Hz)	CP3	0.0004	0.1996	0.8235
Eyes-open	Estradiol	Low Gamma (30–40 Hz)	CP4	0.0009	0.4242	0.8443
Eyes-open	Estradiol	Low Gamma (30–40 Hz)	TP8	-0.0008	0.7243	0.9271
Eyes-open	Estradiol	Low Gamma (30–40 Hz)	P7	0.0017	0.1682	0.8235
Eyes-open	Estradiol	Low Gamma (30–40 Hz)	P3	0.0007	0.0745	0.6867
Eyes-open	Estradiol	Low Gamma (30–40 Hz)	PZ	0.0005	0.2714	0.8443
Eyes-open	Estradiol	Low Gamma (30–40 Hz)	P4	0.0007	0.0626	0.6867
Eyes-open	Estradiol	Low Gamma (30–40 Hz)	P8	-0.0002	0.8488	0.9625
Eyes-open	Estradiol	Low Gamma (30–40 Hz)	O1	0.0014	0.4609	0.8443
Eyes-open	Estradiol	Low Gamma (30–40 Hz)	OZ	0.0005	0.736	0.9297
Eyes-open	Estradiol	Low Gamma (30–40 Hz)	O2	0.0013	0.5422	0.8974
Eyes-open	Estradiol	High Gamma (40–55 Hz)	FP1	0.0006	0.7755	0.9667
Eyes-open	Estradiol	High Gamma (40–55 Hz)	FPZ	-0.0018	0.1669	0.7599
Eyes-open	Estradiol	High Gamma (40–55 Hz)	FP2	-0.0029	0.1852	0.7599
Eyes-open	Estradiol	High Gamma (40–55 Hz)	AF3	0.002	0.284	0.7809
Eyes-open	Estradiol	High Gamma (40–55 Hz)	AF4	-0.0003	0.8613	0.9756
Eyes-open	Estradiol	High Gamma (40–55 Hz)	F7	-0.0005	0.744	0.9551
Eyes-open	Estradiol	High Gamma (40–55 Hz)	F3	-0.0003	0.7911	0.9667
Eyes-open	Estradiol	High Gamma (40–55 Hz)	FZ	0.0008	0.3596	0.8317
Eyes-open	Estradiol	High Gamma (40–55 Hz)	F4	-0.0023	0.0433	0.3915
Eyes-open	Estradiol	High Gamma (40–55 Hz)	F8	-0.0025	0.0509	0.4071
Eyes-open	Estradiol	High Gamma (40–55 Hz)	FT7	-0.0004	0.8264	0.9675
Eyes-open	Estradiol	High Gamma (40–55 Hz)	FC3	-0.0007	0.3754	0.8317
Eyes-open	Estradiol	High Gamma (40–55 Hz)	FCZ	0.0003	0.4636	0.8317
Eyes-open	Estradiol	High Gamma (40–55 Hz)	FC4	-0.002	0.1587	0.7599
Eyes-open	Estradiol	High Gamma (40–55 Hz)	FT8	-0.0009	0.4343	0.8317
Eyes-open	Estradiol	High Gamma (40–55 Hz)	T7	-0.0012	0.6431	0.9439
Eyes-open	Estradiol	High Gamma (40–55 Hz)	C3	-0.0003	0.4272	0.8317
Eyes-open	Estradiol	High Gamma (40–55 Hz)	CZ	0.0004	0.2051	0.7599
Eyes-open	Estradiol	High Gamma (40–55 Hz)	C4	-0.0003	0.6272	0.9439
Eyes-open	Estradiol	High Gamma (40–55 Hz)	T8	-0.0005	0.816	0.9671
Eyes-open	Estradiol	High Gamma (40–55 Hz)	TP7	-0.0007	0.7199	0.9551
Eyes-open	Estradiol	High Gamma (40–55 Hz)	CP3	0.0005	0.2336	0.7599
Eyes-open	Estradiol	High Gamma (40–55 Hz)	CP4	0.001	0.2725	0.7809
Eyes-open	Estradiol	High Gamma (40–55 Hz)	TP8	-0.0018	0.4679	0.8317
Eyes-open	Estradiol	High Gamma (40–55 Hz)	P7	0.0034	0.0088	0.2116
Eyes-open	Estradiol	High Gamma (40–55 Hz)	P3	0.0016	0	0.0042
Eyes-open	Estradiol	High Gamma (40–55 Hz)	PZ	0.0006	0.2131	0.7599
Eyes-open	Estradiol	High Gamma (40–55 Hz)	P4	0.0008	0.0195	0.2669
Eyes-open	Estradiol	High Gamma (40–55 Hz)	P8	-0.0002	0.8661	0.9756
Eyes-open	Estradiol	High Gamma (40–55 Hz)	O1	0.0048	0.0129	0.2472
Eyes-open	Estradiol	High Gamma (40–55 Hz)	OZ	0.0014	0.3202	0.8088
Eyes-open	Estradiol	High Gamma (40–55 Hz)	O2	0.0024	0.2628	0.7809
Eyes-open	Progesterone	Delta (0.5–4 Hz)	FP1	-0.137	0.6925	0.9669
Eyes-open	Progesterone	Delta (0.5–4 Hz)	FPZ	-0.3024	0.1321	0.9669
Eyes-open	Progesterone	Delta (0.5–4 Hz)	FP2	-0.3033	0.25	0.9669
Eyes-open	Progesterone	Delta (0.5–4 Hz)	AF3	-0.1785	0.2341	0.9669
Eyes-open	Progesterone	Delta (0.5–4 Hz)	AF4	-0.1137	0.3989	0.9669
Eyes-open	Progesterone	Delta (0.5–4 Hz)	F7	-0.0377	0.905	0.9701
Eyes-open	Progesterone	Delta (0.5–4 Hz)	F3	0.0691	0.6265	0.9669
Eyes-open	Progesterone	Delta (0.5–4 Hz)	FZ	0.0621	0.6418	0.9669
Eyes-open	Progesterone	Delta (0.5–4 Hz)	F4	0.1723	0.4945	0.9669
Eyes-open	Progesterone	Delta (0.5–4 Hz)	F8	-0.2725	0.596	0.9669
Eyes-open	Progesterone	Delta (0.5–4 Hz)	FT7	-0.1372	0.5845	0.9669
Eyes-open	Progesterone	Delta (0.5–4 Hz)	FC3	-0.1868	0.2598	0.9669
Eyes-open	Progesterone	Delta (0.5–4 Hz)	FCZ	-0.0797	0.7249	0.9669
Eyes-open	Progesterone	Delta (0.5–4 Hz)	FC4	0.3278	0.074	0.9669
Eyes-open	Progesterone	Delta (0.5–4 Hz)	FT8	0.0357	0.9091	0.9701
Eyes-open	Progesterone	Delta (0.5–4 Hz)	T7	-0.1359	0.3497	0.9669
Eyes-open	Progesterone	Delta (0.5–4 Hz)	C3	-0.07	0.7332	0.9669
Eyes-open	Progesterone	Delta (0.5–4 Hz)	CZ	0.0608	0.7203	0.9669
Eyes-open	Progesterone	Delta (0.5–4 Hz)	C4	-0.063	0.7357	0.9669
Eyes-open	Progesterone	Delta (0.5–4 Hz)	T8	0.583	0.0073	0.7034
Eyes-open	Progesterone	Delta (0.5–4 Hz)	TP7	-0.0265	0.8477	0.9701
Eyes-open	Progesterone	Delta (0.5–4 Hz)	CP3	-0.0839	0.4434	0.9669
Eyes-open	Progesterone	Delta (0.5–4 Hz)	CP4	-0.1655	0.4947	0.9669
Eyes-open	Progesterone	Delta (0.5–4 Hz)	TP8	0.0871	0.7373	0.9669
Eyes-open	Progesterone	Delta (0.5–4 Hz)	P7	-0.0423	0.8696	0.9701
Eyes-open	Progesterone	Delta (0.5–4 Hz)	P3	0.104	0.3074	0.9669
Eyes-open	Progesterone	Delta (0.5–4 Hz)	PZ	0.216	0.3387	0.9669
Eyes-open	Progesterone	Delta (0.5–4 Hz)	P4	-0.2002	0.2875	0.9669
Eyes-open	Progesterone	Delta (0.5–4 Hz)	P8	-0.053	0.8453	0.9701
Eyes-open	Progesterone	Delta (0.5–4 Hz)	O1	-0.025	0.9009	0.9701
Eyes-open	Progesterone	Delta (0.5–4 Hz)	OZ	0.3605	0.0888	0.9669
Eyes-open	Progesterone	Delta (0.5–4 Hz)	O2	0.1444	0.2309	0.9669
Eyes-open	Progesterone	Theta (4–8 Hz)	FP1	-0.6271	0.0654	0.9314
Eyes-open	Progesterone	Theta (4–8 Hz)	FPZ	-0.4051	0.1404	0.9314
Eyes-open	Progesterone	Theta (4–8 Hz)	FP2	-0.4443	0.1379	0.9314
Eyes-open	Progesterone	Theta (4–8 Hz)	AF3	-0.291	0.0665	0.9314
Eyes-open	Progesterone	Theta (4–8 Hz)	AF4	-0.0358	0.8387	0.9314
Eyes-open	Progesterone	Theta (4–8 Hz)	F7	-0.4008	0.1296	0.9314
Eyes-open	Progesterone	Theta (4–8 Hz)	F3	-0.0874	0.4056	0.9314
Eyes-open	Progesterone	Theta (4–8 Hz)	FZ	0.2373	0.1342	0.9314
Eyes-open	Progesterone	Theta (4–8 Hz)	F4	0.2639	0.0406	0.9314
Eyes-open	Progesterone	Theta (4–8 Hz)	F8	-0.3973	0.2638	0.9314
Eyes-open	Progesterone	Theta (4–8 Hz)	FT7	-0.2313	0.0797	0.9314
Eyes-open	Progesterone	Theta (4–8 Hz)	FC3	-0.0576	0.6308	0.9314
Eyes-open	Progesterone	Theta (4–8 Hz)	FCZ	0.1167	0.5661	0.9314
Eyes-open	Progesterone	Theta (4–8 Hz)	FC4	0.5769	0.0002	0.0117
Eyes-open	Progesterone	Theta (4–8 Hz)	FT8	-0.061	0.7448	0.9314
Eyes-open	Progesterone	Theta (4–8 Hz)	T7	-0.2007	0.1126	0.9314
Eyes-open	Progesterone	Theta (4–8 Hz)	C3	-0.0689	0.5707	0.9314
Eyes-open	Progesterone	Theta (4–8 Hz)	CZ	0.1826	0.2778	0.9314
Eyes-open	Progesterone	Theta (4–8 Hz)	C4	0.1859	0.1441	0.9314
Eyes-open	Progesterone	Theta (4–8 Hz)	T8	0.8839	0	0.0012
Eyes-open	Progesterone	Theta (4–8 Hz)	TP7	-0.1018	0.3923	0.9314
Eyes-open	Progesterone	Theta (4–8 Hz)	CP3	-0.1385	0.3183	0.9314
Eyes-open	Progesterone	Theta (4–8 Hz)	CP4	0.056	0.7754	0.9314
Eyes-open	Progesterone	Theta (4–8 Hz)	TP8	0.3414	0.2398	0.9314
Eyes-open	Progesterone	Theta (4–8 Hz)	P7	-0.005	0.9861	0.9888
Eyes-open	Progesterone	Theta (4–8 Hz)	P3	-0.0081	0.9473	0.9707
Eyes-open	Progesterone	Theta (4–8 Hz)	PZ	0.0616	0.7549	0.9314
Eyes-open	Progesterone	Theta (4–8 Hz)	P4	-0.0997	0.5647	0.9314
Eyes-open	Progesterone	Theta (4–8 Hz)	P8	-0.0648	0.8319	0.9314
Eyes-open	Progesterone	Theta (4–8 Hz)	O1	0.113	0.5306	0.9314
Eyes-open	Progesterone	Theta (4–8 Hz)	OZ	0.2145	0.4413	0.9314
Eyes-open	Progesterone	Theta (4–8 Hz)	O2	0.1725	0.378	0.9314
Eyes-open	Progesterone	Alpha (8–12 Hz)	FP1	-0.6197	0.0685	0.9512
Eyes-open	Progesterone	Alpha (8–12 Hz)	FPZ	-0.4587	0.095	0.9512
Eyes-open	Progesterone	Alpha (8–12 Hz)	FP2	-0.622	0.0431	0.9512
Eyes-open	Progesterone	Alpha (8–12 Hz)	AF3	-0.302	0.0501	0.9512
Eyes-open	Progesterone	Alpha (8–12 Hz)	AF4	-0.2694	0.1062	0.9512
Eyes-open	Progesterone	Alpha (8–12 Hz)	F7	-0.2165	0.309	0.9871
Eyes-open	Progesterone	Alpha (8–12 Hz)	F3	-0.0106	0.905	0.9871
Eyes-open	Progesterone	Alpha (8–12 Hz)	FZ	0.0251	0.7987	0.9871
Eyes-open	Progesterone	Alpha (8–12 Hz)	F4	0.0082	0.9374	0.9871
Eyes-open	Progesterone	Alpha (8–12 Hz)	F8	-0.2982	0.1417	0.9863
Eyes-open	Progesterone	Alpha (8–12 Hz)	FT7	0.0101	0.9382	0.9871
Eyes-open	Progesterone	Alpha (8–12 Hz)	FC3	0.0701	0.3808	0.9871
Eyes-open	Progesterone	Alpha (8–12 Hz)	FCZ	0.0772	0.5034	0.9871
Eyes-open	Progesterone	Alpha (8–12 Hz)	FC4	0.3728	0.0243	0.9512
Eyes-open	Progesterone	Alpha (8–12 Hz)	FT8	-0.0624	0.6026	0.9871
Eyes-open	Progesterone	Alpha (8–12 Hz)	T7	0.115	0.4391	0.9871
Eyes-open	Progesterone	Alpha (8–12 Hz)	C3	-0.0519	0.6936	0.9871
Eyes-open	Progesterone	Alpha (8–12 Hz)	CZ	0.1989	0.0816	0.9512
Eyes-open	Progesterone	Alpha (8–12 Hz)	C4	0.0313	0.8075	0.9871
Eyes-open	Progesterone	Alpha (8–12 Hz)	T8	0.6302	0.001	0.0985
Eyes-open	Progesterone	Alpha (8–12 Hz)	TP7	0.0099	0.9466	0.9871
Eyes-open	Progesterone	Alpha (8–12 Hz)	CP3	-0.0793	0.6618	0.9871
Eyes-open	Progesterone	Alpha (8–12 Hz)	CP4	-0.1099	0.5855	0.9871
Eyes-open	Progesterone	Alpha (8–12 Hz)	TP8	0.3245	0.2335	0.9871
Eyes-open	Progesterone	Alpha (8–12 Hz)	P7	0.1062	0.7143	0.9871
Eyes-open	Progesterone	Alpha (8–12 Hz)	P3	0.0337	0.8663	0.9871
Eyes-open	Progesterone	Alpha (8–12 Hz)	PZ	0.1161	0.7009	0.9871
Eyes-open	Progesterone	Alpha (8–12 Hz)	P4	-0.0672	0.7481	0.9871
Eyes-open	Progesterone	Alpha (8–12 Hz)	P8	0.0492	0.8721	0.9871
Eyes-open	Progesterone	Alpha (8–12 Hz)	O1	0.4828	0.0527	0.9512
Eyes-open	Progesterone	Alpha (8–12 Hz)	OZ	0.318	0.1747	0.9863
Eyes-open	Progesterone	Alpha (8–12 Hz)	O2	0.2071	0.4443	0.9871
Eyes-open	Progesterone	Low Beta (12–20 Hz)	FP1	-0.4693	0.1975	0.7265
Eyes-open	Progesterone	Low Beta (12–20 Hz)	FPZ	-0.4549	0.0933	0.6883
Eyes-open	Progesterone	Low Beta (12–20 Hz)	FP2	-0.6069	0.0998	0.6883
Eyes-open	Progesterone	Low Beta (12–20 Hz)	AF3	-0.3839	0.0611	0.6638
Eyes-open	Progesterone	Low Beta (12–20 Hz)	AF4	-0.428	0.0622	0.6638
Eyes-open	Progesterone	Low Beta (12–20 Hz)	F7	-0.0914	0.7898	0.999
Eyes-open	Progesterone	Low Beta (12–20 Hz)	F3	0.059	0.6776	0.999
Eyes-open	Progesterone	Low Beta (12–20 Hz)	FZ	-0.0023	0.979	0.999
Eyes-open	Progesterone	Low Beta (12–20 Hz)	F4	-0.1654	0.241	0.7265
Eyes-open	Progesterone	Low Beta (12–20 Hz)	F8	-0.3741	0.0874	0.6883
Eyes-open	Progesterone	Low Beta (12–20 Hz)	FT7	0.2421	0.1708	0.7265
Eyes-open	Progesterone	Low Beta (12–20 Hz)	FC3	0.0142	0.9049	0.999
Eyes-open	Progesterone	Low Beta (12–20 Hz)	FCZ	-0.0719	0.4944	0.999
Eyes-open	Progesterone	Low Beta (12–20 Hz)	FC4	0.2275	0.2058	0.7265
Eyes-open	Progesterone	Low Beta (12–20 Hz)	FT8	0.0001	0.9997	0.9997
Eyes-open	Progesterone	Low Beta (12–20 Hz)	T7	0.6331	0.1012	0.6883
Eyes-open	Progesterone	Low Beta (12–20 Hz)	C3	-0.0247	0.822	0.999
Eyes-open	Progesterone	Low Beta (12–20 Hz)	CZ	-0.0112	0.9072	0.999
Eyes-open	Progesterone	Low Beta (12–20 Hz)	C4	-0.0948	0.4233	0.9449
Eyes-open	Progesterone	Low Beta (12–20 Hz)	T8	0.8467	0.02	0.593
Eyes-open	Progesterone	Low Beta (12–20 Hz)	TP7	-0.0235	0.9399	0.999
Eyes-open	Progesterone	Low Beta (12–20 Hz)	CP3	-0.0866	0.436	0.9514
Eyes-open	Progesterone	Low Beta (12–20 Hz)	CP4	-0.2048	0.3203	0.8091
Eyes-open	Progesterone	Low Beta (12–20 Hz)	TP8	0.5749	0.1583	0.7236
Eyes-open	Progesterone	Low Beta (12–20 Hz)	P7	0.1697	0.5883	0.999
Eyes-open	Progesterone	Low Beta (12–20 Hz)	P3	-0.0043	0.9741	0.999
Eyes-open	Progesterone	Low Beta (12–20 Hz)	PZ	-0.0374	0.8565	0.999
Eyes-open	Progesterone	Low Beta (12–20 Hz)	P4	-0.098	0.5078	0.999
Eyes-open	Progesterone	Low Beta (12–20 Hz)	P8	0.1387	0.6142	0.999
Eyes-open	Progesterone	Low Beta (12–20 Hz)	O1	0.3373	0.2406	0.7265
Eyes-open	Progesterone	Low Beta (12–20 Hz)	OZ	0.2565	0.2231	0.7265
Eyes-open	Progesterone	Low Beta (12–20 Hz)	O2	0.1756	0.5478	0.999
Eyes-open	Progesterone	High Beta (20–30 Hz)	FP1	-0.2607	0.4816	0.9737
Eyes-open	Progesterone	High Beta (20–30 Hz)	FPZ	-0.3584	0.1456	0.8771
Eyes-open	Progesterone	High Beta (20–30 Hz)	FP2	-0.5533	0.1259	0.8771
Eyes-open	Progesterone	High Beta (20–30 Hz)	AF3	-0.4333	0.1507	0.8771
Eyes-open	Progesterone	High Beta (20–30 Hz)	AF4	-0.5752	0.045	0.7269
Eyes-open	Progesterone	High Beta (20–30 Hz)	F7	-0.1621	0.5935	0.9737
Eyes-open	Progesterone	High Beta (20–30 Hz)	F3	-0.1302	0.5574	0.9737
Eyes-open	Progesterone	High Beta (20–30 Hz)	FZ	0.0077	0.9242	0.9916
Eyes-open	Progesterone	High Beta (20–30 Hz)	F4	-0.3592	0.0454	0.7269
Eyes-open	Progesterone	High Beta (20–30 Hz)	F8	-0.5463	0.0075	0.4608
Eyes-open	Progesterone	High Beta (20–30 Hz)	FT7	0.2941	0.1912	0.8989
Eyes-open	Progesterone	High Beta (20–30 Hz)	FC3	-0.009	0.9337	0.9916
Eyes-open	Progesterone	High Beta (20–30 Hz)	FCZ	-0.0196	0.8583	0.9916
Eyes-open	Progesterone	High Beta (20–30 Hz)	FC4	0.1162	0.5085	0.9737
Eyes-open	Progesterone	High Beta (20–30 Hz)	FT8	-0.0305	0.8812	0.9916
Eyes-open	Progesterone	High Beta (20–30 Hz)	T7	0.4909	0.2434	0.9346
Eyes-open	Progesterone	High Beta (20–30 Hz)	C3	0.0238	0.7494	0.9855
Eyes-open	Progesterone	High Beta (20–30 Hz)	CZ	-0.0038	0.972	0.9916
Eyes-open	Progesterone	High Beta (20–30 Hz)	C4	-0.0331	0.6474	0.9737
Eyes-open	Progesterone	High Beta (20–30 Hz)	T8	0.8936	0.0096	0.4608
Eyes-open	Progesterone	High Beta (20–30 Hz)	TP7	-0.0752	0.8197	0.9916
Eyes-open	Progesterone	High Beta (20–30 Hz)	CP3	0.0006	0.9935	0.9935
Eyes-open	Progesterone	High Beta (20–30 Hz)	CP4	-0.1143	0.5479	0.9737
Eyes-open	Progesterone	High Beta (20–30 Hz)	TP8	0.558	0.1553	0.8771
Eyes-open	Progesterone	High Beta (20–30 Hz)	P7	0.1876	0.4157	0.9737
Eyes-open	Progesterone	High Beta (20–30 Hz)	P3	0.0277	0.7303	0.9737
Eyes-open	Progesterone	High Beta (20–30 Hz)	PZ	0.0034	0.9747	0.9916
Eyes-open	Progesterone	High Beta (20–30 Hz)	P4	-0.0194	0.8129	0.9916
Eyes-open	Progesterone	High Beta (20–30 Hz)	P8	0.1452	0.5055	0.9737
Eyes-open	Progesterone	High Beta (20–30 Hz)	O1	0.4238	0.1801	0.8989
Eyes-open	Progesterone	High Beta (20–30 Hz)	OZ	0.2959	0.1733	0.8989
Eyes-open	Progesterone	High Beta (20–30 Hz)	O2	0.2985	0.3381	0.9737
Eyes-open	Progesterone	Low Gamma (30–40 Hz)	FP1	-0.2769	0.4542	0.8443
Eyes-open	Progesterone	Low Gamma (30–40 Hz)	FPZ	-0.3488	0.1111	0.7618
Eyes-open	Progesterone	Low Gamma (30–40 Hz)	FP2	-0.5475	0.1234	0.784
Eyes-open	Progesterone	Low Gamma (30–40 Hz)	AF3	-0.3692	0.2059	0.8235
Eyes-open	Progesterone	Low Gamma (30–40 Hz)	AF4	-0.5748	0.0207	0.4963
Eyes-open	Progesterone	Low Gamma (30–40 Hz)	F7	-0.0642	0.8149	0.9584
Eyes-open	Progesterone	Low Gamma (30–40 Hz)	F3	-0.1841	0.3459	0.8443
Eyes-open	Progesterone	Low Gamma (30–40 Hz)	FZ	-0.0646	0.3122	0.8443
Eyes-open	Progesterone	Low Gamma (30–40 Hz)	F4	-0.4697	0.012	0.383
Eyes-open	Progesterone	Low Gamma (30–40 Hz)	F8	-0.5916	0.0053	0.2564
Eyes-open	Progesterone	Low Gamma (30–40 Hz)	FT7	0.5166	0.0836	0.6867
Eyes-open	Progesterone	Low Gamma (30–40 Hz)	FC3	-0.0701	0.5777	0.9183
Eyes-open	Progesterone	Low Gamma (30–40 Hz)	FCZ	-0.046	0.5072	0.8543
Eyes-open	Progesterone	Low Gamma (30–40 Hz)	FC4	-0.0761	0.7044	0.9183
Eyes-open	Progesterone	Low Gamma (30–40 Hz)	FT8	-0.2084	0.4116	0.8443
Eyes-open	Progesterone	Low Gamma (30–40 Hz)	T7	0.7453	0.08	0.6867
Eyes-open	Progesterone	Low Gamma (30–40 Hz)	C3	0.0586	0.3923	0.8443
Eyes-open	Progesterone	Low Gamma (30–40 Hz)	CZ	-0.0162	0.7859	0.9431
Eyes-open	Progesterone	Low Gamma (30–40 Hz)	C4	-0.0437	0.5757	0.9183
Eyes-open	Progesterone	Low Gamma (30–40 Hz)	T8	0.6423	0.0452	0.6867
Eyes-open	Progesterone	Low Gamma (30–40 Hz)	TP7	-0.0831	0.8186	0.9584
Eyes-open	Progesterone	Low Gamma (30–40 Hz)	CP3	0.0536	0.2996	0.8443
Eyes-open	Progesterone	Low Gamma (30–40 Hz)	CP4	-0.0701	0.7044	0.9183
Eyes-open	Progesterone	Low Gamma (30–40 Hz)	TP8	0.3216	0.3801	0.8443
Eyes-open	Progesterone	Low Gamma (30–40 Hz)	P7	0.1847	0.3701	0.8443
Eyes-open	Progesterone	Low Gamma (30–40 Hz)	P3	0.0736	0.2274	0.8443
Eyes-open	Progesterone	Low Gamma (30–40 Hz)	PZ	0.0321	0.6868	0.9183
Eyes-open	Progesterone	Low Gamma (30–40 Hz)	P4	0.0432	0.4785	0.8443
Eyes-open	Progesterone	Low Gamma (30–40 Hz)	P8	0.2005	0.3337	0.8443
Eyes-open	Progesterone	Low Gamma (30–40 Hz)	O1	0.5333	0.0858	0.6867
Eyes-open	Progesterone	Low Gamma (30–40 Hz)	OZ	0.3046	0.2053	0.8235
Eyes-open	Progesterone	Low Gamma (30–40 Hz)	O2	0.3704	0.2688	0.8443
Eyes-open	Progesterone	High Gamma (40–55 Hz)	FP1	-0.1661	0.6335	0.9439
Eyes-open	Progesterone	High Gamma (40–55 Hz)	FPZ	-0.3134	0.1458	0.7599
Eyes-open	Progesterone	High Gamma (40–55 Hz)	FP2	-0.5087	0.1572	0.7599
Eyes-open	Progesterone	High Gamma (40–55 Hz)	AF3	-0.3831	0.2095	0.7599
Eyes-open	Progesterone	High Gamma (40–55 Hz)	AF4	-0.5983	0.0176	0.2669
Eyes-open	Progesterone	High Gamma (40–55 Hz)	F7	-0.1031	0.6784	0.9439
Eyes-open	Progesterone	High Gamma (40–55 Hz)	F3	-0.2928	0.0967	0.7143
Eyes-open	Progesterone	High Gamma (40–55 Hz)	FZ	-0.1138	0.4516	0.8317
Eyes-open	Progesterone	High Gamma (40–55 Hz)	F4	-0.5139	0.0038	0.1653
Eyes-open	Progesterone	High Gamma (40–55 Hz)	F8	-0.5707	0.0052	0.1653
Eyes-open	Progesterone	High Gamma (40–55 Hz)	FT7	0.3143	0.2332	0.7599
Eyes-open	Progesterone	High Gamma (40–55 Hz)	FC3	-0.0995	0.4358	0.8317
Eyes-open	Progesterone	High Gamma (40–55 Hz)	FCZ	-0.04	0.4966	0.8513
Eyes-open	Progesterone	High Gamma (40–55 Hz)	FC4	0.0126	0.9575	0.9777
Eyes-open	Progesterone	High Gamma (40–55 Hz)	FT8	-0.0201	0.9147	0.9756
Eyes-open	Progesterone	High Gamma (40–55 Hz)	T7	0.8363	0.0449	0.3915
Eyes-open	Progesterone	High Gamma (40–55 Hz)	C3	0.0716	0.2858	0.7809
Eyes-open	Progesterone	High Gamma (40–55 Hz)	CZ	-0.0018	0.9752	0.9777
Eyes-open	Progesterone	High Gamma (40–55 Hz)	C4	-0.0565	0.5512	0.8819
Eyes-open	Progesterone	High Gamma (40–55 Hz)	T8	0.6854	0.0359	0.3915
Eyes-open	Progesterone	High Gamma (40–55 Hz)	TP7	-0.0221	0.9477	0.9777
Eyes-open	Progesterone	High Gamma (40–55 Hz)	CP3	0.0534	0.4417	0.8317
Eyes-open	Progesterone	High Gamma (40–55 Hz)	CP4	-0.0473	0.7462	0.9551
Eyes-open	Progesterone	High Gamma (40–55 Hz)	TP8	0.424	0.2982	0.7809
Eyes-open	Progesterone	High Gamma (40–55 Hz)	P7	0.1782	0.4082	0.8317
Eyes-open	Progesterone	High Gamma (40–55 Hz)	P3	0.0865	0.2069	0.7599
Eyes-open	Progesterone	High Gamma (40–55 Hz)	PZ	0.0505	0.5144	0.8544
Eyes-open	Progesterone	High Gamma (40–55 Hz)	P4	0.0611	0.301	0.7809
Eyes-open	Progesterone	High Gamma (40–55 Hz)	P8	0.1474	0.4765	0.8317
Eyes-open	Progesterone	High Gamma (40–55 Hz)	O1	0.4431	0.1625	0.7599
Eyes-open	Progesterone	High Gamma (40–55 Hz)	OZ	0.244	0.2965	0.7809
Eyes-open	Progesterone	High Gamma (40–55 Hz)	O2	0.2801	0.4253	0.8317
Eyes-open	Testosterone	Delta (0.5–4 Hz)	FP1	-0.013	0.9659	0.9791
Eyes-open	Testosterone	Delta (0.5–4 Hz)	FPZ	-0.165	0.4439	0.9669
Eyes-open	Testosterone	Delta (0.5–4 Hz)	FP2	-0.2408	0.3747	0.9669
Eyes-open	Testosterone	Delta (0.5–4 Hz)	AF3	-0.0054	0.9689	0.9791
Eyes-open	Testosterone	Delta (0.5–4 Hz)	AF4	-0.0506	0.6625	0.9669
Eyes-open	Testosterone	Delta (0.5–4 Hz)	F7	0.0859	0.7519	0.9669
Eyes-open	Testosterone	Delta (0.5–4 Hz)	F3	0.1204	0.3965	0.9669
Eyes-open	Testosterone	Delta (0.5–4 Hz)	FZ	0.153	0.18	0.9669
Eyes-open	Testosterone	Delta (0.5–4 Hz)	F4	0.1298	0.5494	0.9669
Eyes-open	Testosterone	Delta (0.5–4 Hz)	F8	0.1053	0.8117	0.9701
Eyes-open	Testosterone	Delta (0.5–4 Hz)	FT7	0.232	0.3157	0.9669
Eyes-open	Testosterone	Delta (0.5–4 Hz)	FC3	-0.0235	0.8693	0.9701
Eyes-open	Testosterone	Delta (0.5–4 Hz)	FCZ	-0.0392	0.8507	0.9701
Eyes-open	Testosterone	Delta (0.5–4 Hz)	FC4	-0.115	0.4721	0.9669
Eyes-open	Testosterone	Delta (0.5–4 Hz)	FT8	0.2906	0.2777	0.9669
Eyes-open	Testosterone	Delta (0.5–4 Hz)	T7	0.0903	0.5063	0.9669
Eyes-open	Testosterone	Delta (0.5–4 Hz)	C3	-0.0777	0.6597	0.9669
Eyes-open	Testosterone	Delta (0.5–4 Hz)	CZ	-0.1593	0.3209	0.9669
Eyes-open	Testosterone	Delta (0.5–4 Hz)	C4	-0.1986	0.2129	0.9669
Eyes-open	Testosterone	Delta (0.5–4 Hz)	T8	0.0087	0.9664	0.9791
Eyes-open	Testosterone	Delta (0.5–4 Hz)	TP7	0.2577	0.0266	0.9669
Eyes-open	Testosterone	Delta (0.5–4 Hz)	CP3	-0.048	0.6101	0.9669
Eyes-open	Testosterone	Delta (0.5–4 Hz)	CP4	-0.1935	0.352	0.9669
Eyes-open	Testosterone	Delta (0.5–4 Hz)	TP8	0.2803	0.2418	0.9669
Eyes-open	Testosterone	Delta (0.5–4 Hz)	P7	0.1385	0.531	0.9669
Eyes-open	Testosterone	Delta (0.5–4 Hz)	P3	0.0165	0.8507	0.9701
Eyes-open	Testosterone	Delta (0.5–4 Hz)	PZ	0.062	0.75	0.9669
Eyes-open	Testosterone	Delta (0.5–4 Hz)	P4	-0.1951	0.2309	0.9669
Eyes-open	Testosterone	Delta (0.5–4 Hz)	P8	-0.2938	0.2129	0.9669
Eyes-open	Testosterone	Delta (0.5–4 Hz)	O1	0.0476	0.7825	0.9701
Eyes-open	Testosterone	Delta (0.5–4 Hz)	OZ	-0.1383	0.4517	0.9669
Eyes-open	Testosterone	Delta (0.5–4 Hz)	O2	-0.1261	0.3164	0.9669
Eyes-open	Testosterone	Theta (4–8 Hz)	FP1	-0.2591	0.4186	0.9314
Eyes-open	Testosterone	Theta (4–8 Hz)	FPZ	-0.2632	0.304	0.9314
Eyes-open	Testosterone	Theta (4–8 Hz)	FP2	-0.2688	0.3473	0.9314
Eyes-open	Testosterone	Theta (4–8 Hz)	AF3	-0.0628	0.689	0.9314
Eyes-open	Testosterone	Theta (4–8 Hz)	AF4	-0.0832	0.5813	0.9314
Eyes-open	Testosterone	Theta (4–8 Hz)	F7	0.0344	0.8807	0.9314
Eyes-open	Testosterone	Theta (4–8 Hz)	F3	-0.0218	0.8448	0.9314
Eyes-open	Testosterone	Theta (4–8 Hz)	FZ	-0.0502	0.7143	0.9314
Eyes-open	Testosterone	Theta (4–8 Hz)	F4	0.0191	0.8724	0.9314
Eyes-open	Testosterone	Theta (4–8 Hz)	F8	-0.1333	0.6638	0.9314
Eyes-open	Testosterone	Theta (4–8 Hz)	FT7	0.1127	0.3482	0.9314
Eyes-open	Testosterone	Theta (4–8 Hz)	FC3	0.0523	0.6345	0.9314
Eyes-open	Testosterone	Theta (4–8 Hz)	FCZ	-0.0914	0.6106	0.9314
Eyes-open	Testosterone	Theta (4–8 Hz)	FC4	0.0088	0.9505	0.9707
Eyes-open	Testosterone	Theta (4–8 Hz)	FT8	0.1475	0.3581	0.9314
Eyes-open	Testosterone	Theta (4–8 Hz)	T7	0.0283	0.7967	0.9314
Eyes-open	Testosterone	Theta (4–8 Hz)	C3	0.0254	0.8076	0.9314
Eyes-open	Testosterone	Theta (4–8 Hz)	CZ	0.0254	0.8689	0.9314
Eyes-open	Testosterone	Theta (4–8 Hz)	C4	0.0988	0.3688	0.9314
Eyes-open	Testosterone	Theta (4–8 Hz)	T8	0.0755	0.6973	0.9314
Eyes-open	Testosterone	Theta (4–8 Hz)	TP7	0.1145	0.2619	0.9314
Eyes-open	Testosterone	Theta (4–8 Hz)	CP3	-0.0339	0.7773	0.9314
Eyes-open	Testosterone	Theta (4–8 Hz)	CP4	0.0932	0.6119	0.9314
Eyes-open	Testosterone	Theta (4–8 Hz)	TP8	0.3767	0.1484	0.9314
Eyes-open	Testosterone	Theta (4–8 Hz)	P7	0.1161	0.6372	0.9314
Eyes-open	Testosterone	Theta (4–8 Hz)	P3	0.0193	0.8564	0.9314
Eyes-open	Testosterone	Theta (4–8 Hz)	PZ	0.0905	0.5929	0.9314
Eyes-open	Testosterone	Theta (4–8 Hz)	P4	-0.0466	0.7547	0.9314
Eyes-open	Testosterone	Theta (4–8 Hz)	P8	0.1327	0.6125	0.9314
Eyes-open	Testosterone	Theta (4–8 Hz)	O1	-0.0746	0.6302	0.9314
Eyes-open	Testosterone	Theta (4–8 Hz)	OZ	-0.1568	0.5128	0.9314
Eyes-open	Testosterone	Theta (4–8 Hz)	O2	-0.0737	0.6619	0.9314
Eyes-open	Testosterone	Alpha (8–12 Hz)	FP1	-0.2178	0.47	0.9871
Eyes-open	Testosterone	Alpha (8–12 Hz)	FPZ	-0.2123	0.3952	0.9871
Eyes-open	Testosterone	Alpha (8–12 Hz)	FP2	-0.2535	0.3602	0.9871
Eyes-open	Testosterone	Alpha (8–12 Hz)	AF3	0.0024	0.9871	0.9871
Eyes-open	Testosterone	Alpha (8–12 Hz)	AF4	-0.0694	0.6311	0.9871
Eyes-open	Testosterone	Alpha (8–12 Hz)	F7	0.0572	0.7553	0.9871
Eyes-open	Testosterone	Alpha (8–12 Hz)	F3	-0.0019	0.9819	0.9871
Eyes-open	Testosterone	Alpha (8–12 Hz)	FZ	0.0022	0.9812	0.9871
Eyes-open	Testosterone	Alpha (8–12 Hz)	F4	0.0278	0.7608	0.9871
Eyes-open	Testosterone	Alpha (8–12 Hz)	F8	-0.2068	0.237	0.9871
Eyes-open	Testosterone	Alpha (8–12 Hz)	FT7	0.1176	0.3193	0.9871
Eyes-open	Testosterone	Alpha (8–12 Hz)	FC3	0.0639	0.3527	0.9871
Eyes-open	Testosterone	Alpha (8–12 Hz)	FCZ	0.0128	0.9113	0.9871
Eyes-open	Testosterone	Alpha (8–12 Hz)	FC4	-0.0347	0.8108	0.9871
Eyes-open	Testosterone	Alpha (8–12 Hz)	FT8	0.0845	0.4413	0.9871
Eyes-open	Testosterone	Alpha (8–12 Hz)	T7	0.0821	0.5212	0.9871
Eyes-open	Testosterone	Alpha (8–12 Hz)	C3	-0.0249	0.8261	0.9871
Eyes-open	Testosterone	Alpha (8–12 Hz)	CZ	0.1215	0.2941	0.9871
Eyes-open	Testosterone	Alpha (8–12 Hz)	C4	-0.0222	0.841	0.9871
Eyes-open	Testosterone	Alpha (8–12 Hz)	T8	0.1698	0.3216	0.9871
Eyes-open	Testosterone	Alpha (8–12 Hz)	TP7	0.0967	0.4588	0.9871
Eyes-open	Testosterone	Alpha (8–12 Hz)	CP3	-0.0287	0.8541	0.9871
Eyes-open	Testosterone	Alpha (8–12 Hz)	CP4	-0.0237	0.8914	0.9871
Eyes-open	Testosterone	Alpha (8–12 Hz)	TP8	0.3762	0.109	0.9512
Eyes-open	Testosterone	Alpha (8–12 Hz)	P7	0.0946	0.7044	0.9871
Eyes-open	Testosterone	Alpha (8–12 Hz)	P3	-0.0767	0.6654	0.9871
Eyes-open	Testosterone	Alpha (8–12 Hz)	PZ	-0.0484	0.8522	0.9871
Eyes-open	Testosterone	Alpha (8–12 Hz)	P4	0.0223	0.9013	0.9871
Eyes-open	Testosterone	Alpha (8–12 Hz)	P8	0.2759	0.3277	0.9871
Eyes-open	Testosterone	Alpha (8–12 Hz)	O1	-0.1539	0.5019	0.9871
Eyes-open	Testosterone	Alpha (8–12 Hz)	OZ	-0.1873	0.4088	0.9871
Eyes-open	Testosterone	Alpha (8–12 Hz)	O2	-0.019	0.9349	0.9871
Eyes-open	Testosterone	Low Beta (12–20 Hz)	FP1	-0.0241	0.9391	0.999
Eyes-open	Testosterone	Low Beta (12–20 Hz)	FPZ	-0.1664	0.5295	0.999
Eyes-open	Testosterone	Low Beta (12–20 Hz)	FP2	-0.2788	0.3883	0.8876
Eyes-open	Testosterone	Low Beta (12–20 Hz)	AF3	-0.0505	0.7803	0.999
Eyes-open	Testosterone	Low Beta (12–20 Hz)	AF4	-0.0388	0.846	0.999
Eyes-open	Testosterone	Low Beta (12–20 Hz)	F7	-0.0193	0.9518	0.999
Eyes-open	Testosterone	Low Beta (12–20 Hz)	F3	0.1724	0.177	0.7265
Eyes-open	Testosterone	Low Beta (12–20 Hz)	FZ	0.1648	0.0283	0.593
Eyes-open	Testosterone	Low Beta (12–20 Hz)	F4	0.146	0.2886	0.7915
Eyes-open	Testosterone	Low Beta (12–20 Hz)	F8	-0.2809	0.1364	0.6883
Eyes-open	Testosterone	Low Beta (12–20 Hz)	FT7	-0.031	0.8392	0.999
Eyes-open	Testosterone	Low Beta (12–20 Hz)	FC3	0.227	0.0235	0.593
Eyes-open	Testosterone	Low Beta (12–20 Hz)	FCZ	0.1768	0.0476	0.6529
Eyes-open	Testosterone	Low Beta (12–20 Hz)	FC4	0.1602	0.309	0.8018
Eyes-open	Testosterone	Low Beta (12–20 Hz)	FT8	0.003	0.9875	0.999
Eyes-open	Testosterone	Low Beta (12–20 Hz)	T7	-0.4877	0.1425	0.6883
Eyes-open	Testosterone	Low Beta (12–20 Hz)	C3	0.1468	0.1159	0.6883
Eyes-open	Testosterone	Low Beta (12–20 Hz)	CZ	0.2036	0.0115	0.593
Eyes-open	Testosterone	Low Beta (12–20 Hz)	C4	0.131	0.196	0.7265
Eyes-open	Testosterone	Low Beta (12–20 Hz)	T8	-0.0921	0.7729	0.999
Eyes-open	Testosterone	Low Beta (12–20 Hz)	TP7	-0.01	0.9724	0.999
Eyes-open	Testosterone	Low Beta (12–20 Hz)	CP3	0.0487	0.6157	0.999
Eyes-open	Testosterone	Low Beta (12–20 Hz)	CP4	0.0543	0.7726	0.999
Eyes-open	Testosterone	Low Beta (12–20 Hz)	TP8	0.1723	0.6249	0.999
Eyes-open	Testosterone	Low Beta (12–20 Hz)	P7	-0.0863	0.7489	0.999
Eyes-open	Testosterone	Low Beta (12–20 Hz)	P3	-0.041	0.7197	0.999
Eyes-open	Testosterone	Low Beta (12–20 Hz)	PZ	0.0997	0.5738	0.999
Eyes-open	Testosterone	Low Beta (12–20 Hz)	P4	0.0095	0.9403	0.999
Eyes-open	Testosterone	Low Beta (12–20 Hz)	P8	-0.0768	0.7564	0.999
Eyes-open	Testosterone	Low Beta (12–20 Hz)	O1	-0.2223	0.3693	0.8862
Eyes-open	Testosterone	Low Beta (12–20 Hz)	OZ	-0.0622	0.7325	0.999
Eyes-open	Testosterone	Low Beta (12–20 Hz)	O2	0.0153	0.9515	0.999
Eyes-open	Testosterone	High Beta (20–30 Hz)	FP1	0.4845	0.1253	0.8771
Eyes-open	Testosterone	High Beta (20–30 Hz)	FPZ	-0.1909	0.3694	0.9737
Eyes-open	Testosterone	High Beta (20–30 Hz)	FP2	-0.2588	0.4077	0.9737
Eyes-open	Testosterone	High Beta (20–30 Hz)	AF3	-0.0953	0.7166	0.9737
Eyes-open	Testosterone	High Beta (20–30 Hz)	AF4	0.0213	0.9322	0.9916
Eyes-open	Testosterone	High Beta (20–30 Hz)	F7	0.0366	0.9093	0.9916
Eyes-open	Testosterone	High Beta (20–30 Hz)	F3	0.2432	0.2247	0.8989
Eyes-open	Testosterone	High Beta (20–30 Hz)	FZ	0.1	0.1449	0.8771
Eyes-open	Testosterone	High Beta (20–30 Hz)	F4	0.109	0.5207	0.9737
Eyes-open	Testosterone	High Beta (20–30 Hz)	F8	-0.2686	0.1333	0.8771
Eyes-open	Testosterone	High Beta (20–30 Hz)	FT7	-0.1234	0.527	0.9737
Eyes-open	Testosterone	High Beta (20–30 Hz)	FC3	0.1848	0.0449	0.7269
Eyes-open	Testosterone	High Beta (20–30 Hz)	FCZ	0.1154	0.2185	0.8989
Eyes-open	Testosterone	High Beta (20–30 Hz)	FC4	0.1437	0.3714	0.9737
Eyes-open	Testosterone	High Beta (20–30 Hz)	FT8	-0.0874	0.7106	0.9737
Eyes-open	Testosterone	High Beta (20–30 Hz)	T7	-0.726	0.0438	0.7269
Eyes-open	Testosterone	High Beta (20–30 Hz)	C3	0.0643	0.3128	0.9737
Eyes-open	Testosterone	High Beta (20–30 Hz)	CZ	0.1006	0.2768	0.9737
Eyes-open	Testosterone	High Beta (20–30 Hz)	C4	0.0375	0.5456	0.9737
Eyes-open	Testosterone	High Beta (20–30 Hz)	T8	-0.1409	0.6431	0.9737
Eyes-open	Testosterone	High Beta (20–30 Hz)	TP7	-0.1923	0.528	0.9737
Eyes-open	Testosterone	High Beta (20–30 Hz)	CP3	0.0148	0.7983	0.9916
Eyes-open	Testosterone	High Beta (20–30 Hz)	CP4	-0.0158	0.9248	0.9916
Eyes-open	Testosterone	High Beta (20–30 Hz)	TP8	0.1984	0.5669	0.9737
Eyes-open	Testosterone	High Beta (20–30 Hz)	P7	-0.0121	0.9515	0.9916
Eyes-open	Testosterone	High Beta (20–30 Hz)	P3	-0.0108	0.8755	0.9916
Eyes-open	Testosterone	High Beta (20–30 Hz)	PZ	0.0428	0.6373	0.9737
Eyes-open	Testosterone	High Beta (20–30 Hz)	P4	0.0106	0.8804	0.9916
Eyes-open	Testosterone	High Beta (20–30 Hz)	P8	0.1141	0.5861	0.9737
Eyes-open	Testosterone	High Beta (20–30 Hz)	O1	-0.1508	0.581	0.9737
Eyes-open	Testosterone	High Beta (20–30 Hz)	OZ	0.0325	0.8629	0.9916
Eyes-open	Testosterone	High Beta (20–30 Hz)	O2	0.2087	0.4362	0.9737
Eyes-open	Testosterone	Low Gamma (30–40 Hz)	FP1	0.4677	0.1388	0.784
Eyes-open	Testosterone	Low Gamma (30–40 Hz)	FPZ	-0.1769	0.3606	0.8443
Eyes-open	Testosterone	Low Gamma (30–40 Hz)	FP2	-0.2796	0.3627	0.8443
Eyes-open	Testosterone	Low Gamma (30–40 Hz)	AF3	-0.1098	0.6733	0.9183
Eyes-open	Testosterone	Low Gamma (30–40 Hz)	AF4	-0.1038	0.6672	0.9183
Eyes-open	Testosterone	Low Gamma (30–40 Hz)	F7	0.0591	0.8522	0.9625
Eyes-open	Testosterone	Low Gamma (30–40 Hz)	F3	0.2084	0.2392	0.8443
Eyes-open	Testosterone	Low Gamma (30–40 Hz)	FZ	0.0015	0.9782	0.999
Eyes-open	Testosterone	Low Gamma (30–40 Hz)	F4	0.029	0.869	0.97
Eyes-open	Testosterone	Low Gamma (30–40 Hz)	F8	-0.2763	0.1384	0.784
Eyes-open	Testosterone	Low Gamma (30–40 Hz)	FT7	-0.2004	0.4395	0.8443
Eyes-open	Testosterone	Low Gamma (30–40 Hz)	FC3	0.0957	0.3752	0.8443
Eyes-open	Testosterone	Low Gamma (30–40 Hz)	FCZ	0.0288	0.6299	0.9183
Eyes-open	Testosterone	Low Gamma (30–40 Hz)	FC4	0.1414	0.4142	0.8443
Eyes-open	Testosterone	Low Gamma (30–40 Hz)	FT8	-0.1751	0.4702	0.8443
Eyes-open	Testosterone	Low Gamma (30–40 Hz)	T7	-0.7153	0.0508	0.6867
Eyes-open	Testosterone	Low Gamma (30–40 Hz)	C3	0.0314	0.5943	0.9183
Eyes-open	Testosterone	Low Gamma (30–40 Hz)	CZ	0.0341	0.5046	0.8543
Eyes-open	Testosterone	Low Gamma (30–40 Hz)	C4	0.0516	0.4411	0.8443
Eyes-open	Testosterone	Low Gamma (30–40 Hz)	T8	-0.0127	0.9639	0.995
Eyes-open	Testosterone	Low Gamma (30–40 Hz)	TP7	-0.1305	0.6911	0.9183
Eyes-open	Testosterone	Low Gamma (30–40 Hz)	CP3	-0.0041	0.9273	0.9809
Eyes-open	Testosterone	Low Gamma (30–40 Hz)	CP4	0.0213	0.894	0.9778
Eyes-open	Testosterone	Low Gamma (30–40 Hz)	TP8	0.4214	0.179	0.8235
Eyes-open	Testosterone	Low Gamma (30–40 Hz)	P7	0.0517	0.771	0.9431
Eyes-open	Testosterone	Low Gamma (30–40 Hz)	P3	-0.0034	0.9479	0.9891
Eyes-open	Testosterone	Low Gamma (30–40 Hz)	PZ	0.0339	0.6195	0.9183
Eyes-open	Testosterone	Low Gamma (30–40 Hz)	P4	0.0238	0.6546	0.9183
Eyes-open	Testosterone	Low Gamma (30–40 Hz)	P8	0.2054	0.3041	0.8443
Eyes-open	Testosterone	Low Gamma (30–40 Hz)	O1	-0.0561	0.8355	0.9625
Eyes-open	Testosterone	Low Gamma (30–40 Hz)	OZ	0.0848	0.6833	0.9183
Eyes-open	Testosterone	Low Gamma (30–40 Hz)	O2	0.2889	0.3159	0.8443
Eyes-open	Testosterone	High Gamma (40–55 Hz)	FP1	0.4591	0.1219	0.7599
Eyes-open	Testosterone	High Gamma (40–55 Hz)	FPZ	-0.1601	0.4052	0.8317
Eyes-open	Testosterone	High Gamma (40–55 Hz)	FP2	-0.2676	0.3932	0.8317
Eyes-open	Testosterone	High Gamma (40–55 Hz)	AF3	-0.092	0.733	0.9551
Eyes-open	Testosterone	High Gamma (40–55 Hz)	AF4	-0.0699	0.7797	0.9667
Eyes-open	Testosterone	High Gamma (40–55 Hz)	F7	0.0744	0.7955	0.9667
Eyes-open	Testosterone	High Gamma (40–55 Hz)	F3	0.1157	0.4692	0.8317
Eyes-open	Testosterone	High Gamma (40–55 Hz)	FZ	-0.1189	0.3597	0.8317
Eyes-open	Testosterone	High Gamma (40–55 Hz)	F4	-0.028	0.8711	0.9756
Eyes-open	Testosterone	High Gamma (40–55 Hz)	F8	-0.2367	0.1873	0.7599
Eyes-open	Testosterone	High Gamma (40–55 Hz)	FT7	-0.1008	0.6581	0.9439
Eyes-open	Testosterone	High Gamma (40–55 Hz)	FC3	0.0895	0.4145	0.8317
Eyes-open	Testosterone	High Gamma (40–55 Hz)	FCZ	-0.0213	0.6747	0.9439
Eyes-open	Testosterone	High Gamma (40–55 Hz)	FC4	0.0873	0.6674	0.9439
Eyes-open	Testosterone	High Gamma (40–55 Hz)	FT8	0.0783	0.6961	0.9547
Eyes-open	Testosterone	High Gamma (40–55 Hz)	T7	-0.7408	0.0391	0.3915
Eyes-open	Testosterone	High Gamma (40–55 Hz)	C3	0.036	0.5333	0.8677
Eyes-open	Testosterone	High Gamma (40–55 Hz)	CZ	-0.025	0.613	0.9439
Eyes-open	Testosterone	High Gamma (40–55 Hz)	C4	0.0199	0.8071	0.9671
Eyes-open	Testosterone	High Gamma (40–55 Hz)	T8	-0.0189	0.9471	0.9777
Eyes-open	Testosterone	High Gamma (40–55 Hz)	TP7	-0.0135	0.9645	0.9777
Eyes-open	Testosterone	High Gamma (40–55 Hz)	CP3	-0.0388	0.5162	0.8544
Eyes-open	Testosterone	High Gamma (40–55 Hz)	CP4	-0.0151	0.9045	0.9756
Eyes-open	Testosterone	High Gamma (40–55 Hz)	TP8	0.4133	0.2375	0.7599
Eyes-open	Testosterone	High Gamma (40–55 Hz)	P7	0.0249	0.8933	0.9756
Eyes-open	Testosterone	High Gamma (40–55 Hz)	P3	-0.0073	0.9021	0.9756
Eyes-open	Testosterone	High Gamma (40–55 Hz)	PZ	0.0074	0.9121	0.9756
Eyes-open	Testosterone	High Gamma (40–55 Hz)	P4	-0.0015	0.9777	0.9777
Eyes-open	Testosterone	High Gamma (40–55 Hz)	P8	0.2511	0.2166	0.7599
Eyes-open	Testosterone	High Gamma (40–55 Hz)	O1	-0.1006	0.7203	0.9551
Eyes-open	Testosterone	High Gamma (40–55 Hz)	OZ	0.1093	0.588	0.9253
Eyes-open	Testosterone	High Gamma (40–55 Hz)	O2	0.3615	0.2297	0.7599
Eyes-closed	Estradiol	Delta (0.5–4 Hz)	FP1	0.0011	0.6109	0.9665
Eyes-closed	Estradiol	Delta (0.5–4 Hz)	FPZ	0.0007	0.638	0.9665
Eyes-closed	Estradiol	Delta (0.5–4 Hz)	FP2	0.0012	0.5523	0.9665
Eyes-closed	Estradiol	Delta (0.5–4 Hz)	AF3	0.0002	0.8334	0.9665
Eyes-closed	Estradiol	Delta (0.5–4 Hz)	AF4	0.0015	0.1369	0.9665
Eyes-closed	Estradiol	Delta (0.5–4 Hz)	F7	0.0002	0.8867	0.9711
Eyes-closed	Estradiol	Delta (0.5–4 Hz)	F3	0.001	0.2154	0.9665
Eyes-closed	Estradiol	Delta (0.5–4 Hz)	FZ	-0.0005	0.5371	0.9665
Eyes-closed	Estradiol	Delta (0.5–4 Hz)	F4	-0.0027	0.1444	0.9665
Eyes-closed	Estradiol	Delta (0.5–4 Hz)	F8	-0.0004	0.8636	0.9665
Eyes-closed	Estradiol	Delta (0.5–4 Hz)	FT7	-0.001	0.5418	0.9665
Eyes-closed	Estradiol	Delta (0.5–4 Hz)	FC3	-0.0004	0.7104	0.9665
Eyes-closed	Estradiol	Delta (0.5–4 Hz)	FCZ	0.0001	0.9346	0.9711
Eyes-closed	Estradiol	Delta (0.5–4 Hz)	FC4	0.0007	0.6762	0.9665
Eyes-closed	Estradiol	Delta (0.5–4 Hz)	FT8	-0.0022	0.2197	0.9665
Eyes-closed	Estradiol	Delta (0.5–4 Hz)	T7	-0.0009	0.3079	0.9665
Eyes-closed	Estradiol	Delta (0.5–4 Hz)	C3	0.0007	0.6778	0.9665
Eyes-closed	Estradiol	Delta (0.5–4 Hz)	CZ	-0.0002	0.852	0.9665
Eyes-closed	Estradiol	Delta (0.5–4 Hz)	C4	-0.0007	0.4893	0.9665
Eyes-closed	Estradiol	Delta (0.5–4 Hz)	T8	-0.0014	0.1895	0.9665
Eyes-closed	Estradiol	Delta (0.5–4 Hz)	TP7	-0.0015	0.1188	0.9665
Eyes-closed	Estradiol	Delta (0.5–4 Hz)	CP3	0.0022	0.0073	0.6972
Eyes-closed	Estradiol	Delta (0.5–4 Hz)	CP4	0.0019	0.12	0.9665
Eyes-closed	Estradiol	Delta (0.5–4 Hz)	TP8	-0.0005	0.8068	0.9665
Eyes-closed	Estradiol	Delta (0.5–4 Hz)	P7	-0.0015	0.3509	0.9665
Eyes-closed	Estradiol	Delta (0.5–4 Hz)	P3	-0.0014	0.2095	0.9665
Eyes-closed	Estradiol	Delta (0.5–4 Hz)	PZ	0.0001	0.9224	0.9711
Eyes-closed	Estradiol	Delta (0.5–4 Hz)	P4	0.0013	0.2606	0.9665
Eyes-closed	Estradiol	Delta (0.5–4 Hz)	P8	0.0003	0.8658	0.9665
Eyes-closed	Estradiol	Delta (0.5–4 Hz)	O1	-0.001	0.4108	0.9665
Eyes-closed	Estradiol	Delta (0.5–4 Hz)	OZ	0.0014	0.3592	0.9665
Eyes-closed	Estradiol	Delta (0.5–4 Hz)	O2	0.0014	0.248	0.9665
Eyes-closed	Estradiol	Theta (4–8 Hz)	FP1	-0.0012	0.3203	0.9773
Eyes-closed	Estradiol	Theta (4–8 Hz)	FPZ	-0.0009	0.4102	0.9778
Eyes-closed	Estradiol	Theta (4–8 Hz)	FP2	-0.0019	0.1727	0.9661
Eyes-closed	Estradiol	Theta (4–8 Hz)	AF3	-0.0001	0.8783	0.9778
Eyes-closed	Estradiol	Theta (4–8 Hz)	AF4	-0.0005	0.5548	0.9778
Eyes-closed	Estradiol	Theta (4–8 Hz)	F7	-0.0004	0.4955	0.9778
Eyes-closed	Estradiol	Theta (4–8 Hz)	F3	0	0.994	0.994
Eyes-closed	Estradiol	Theta (4–8 Hz)	FZ	0.0009	0.4082	0.9778
Eyes-closed	Estradiol	Theta (4–8 Hz)	F4	-0.001	0.2536	0.9661
Eyes-closed	Estradiol	Theta (4–8 Hz)	F8	-0.0004	0.7143	0.9778
Eyes-closed	Estradiol	Theta (4–8 Hz)	FT7	-0.0004	0.6932	0.9778
Eyes-closed	Estradiol	Theta (4–8 Hz)	FC3	-0.0007	0.2818	0.9661
Eyes-closed	Estradiol	Theta (4–8 Hz)	FCZ	0.0008	0.5	0.9778
Eyes-closed	Estradiol	Theta (4–8 Hz)	FC4	-0.0002	0.8718	0.9778
Eyes-closed	Estradiol	Theta (4–8 Hz)	FT8	-0.0011	0.3691	0.9778
Eyes-closed	Estradiol	Theta (4–8 Hz)	T7	-0.0003	0.6829	0.9778
Eyes-closed	Estradiol	Theta (4–8 Hz)	C3	0.0009	0.2464	0.9661
Eyes-closed	Estradiol	Theta (4–8 Hz)	CZ	-0.0006	0.5249	0.9778
Eyes-closed	Estradiol	Theta (4–8 Hz)	C4	-0.0006	0.4612	0.9778
Eyes-closed	Estradiol	Theta (4–8 Hz)	T8	0.0009	0.2394	0.9661
Eyes-closed	Estradiol	Theta (4–8 Hz)	TP7	-0.0007	0.3454	0.9778
Eyes-closed	Estradiol	Theta (4–8 Hz)	CP3	0.0001	0.932	0.9778
Eyes-closed	Estradiol	Theta (4–8 Hz)	CP4	0.0018	0.1127	0.9661
Eyes-closed	Estradiol	Theta (4–8 Hz)	TP8	0.0007	0.738	0.9778
Eyes-closed	Estradiol	Theta (4–8 Hz)	P7	-0.0003	0.8605	0.9778
Eyes-closed	Estradiol	Theta (4–8 Hz)	P3	-0.0004	0.6619	0.9778
Eyes-closed	Estradiol	Theta (4–8 Hz)	PZ	0.0002	0.8256	0.9778
Eyes-closed	Estradiol	Theta (4–8 Hz)	P4	0.0019	0.063	0.9661
Eyes-closed	Estradiol	Theta (4–8 Hz)	P8	0.0019	0.1983	0.9661
Eyes-closed	Estradiol	Theta (4–8 Hz)	O1	-0.0004	0.7464	0.9778
Eyes-closed	Estradiol	Theta (4–8 Hz)	OZ	0.0019	0.1578	0.9661
Eyes-closed	Estradiol	Theta (4–8 Hz)	O2	0.0006	0.6593	0.9778
Eyes-closed	Estradiol	Alpha (8–12 Hz)	FP1	0.0011	0.0694	0.628
Eyes-closed	Estradiol	Alpha (8–12 Hz)	FPZ	0.0003	0.4389	0.9314
Eyes-closed	Estradiol	Alpha (8–12 Hz)	FP2	-0.0004	0.4458	0.9314
Eyes-closed	Estradiol	Alpha (8–12 Hz)	AF3	0.0006	0.0415	0.628
Eyes-closed	Estradiol	Alpha (8–12 Hz)	AF4	0	0.9988	0.9988
Eyes-closed	Estradiol	Alpha (8–12 Hz)	F7	-0.0004	0.3161	0.9314
Eyes-closed	Estradiol	Alpha (8–12 Hz)	F3	0.0006	0.0191	0.381
Eyes-closed	Estradiol	Alpha (8–12 Hz)	FZ	0.0014	0.0049	0.2371
Eyes-closed	Estradiol	Alpha (8–12 Hz)	F4	-0.0001	0.8768	0.9831
Eyes-closed	Estradiol	Alpha (8–12 Hz)	F8	-0.0004	0.1434	0.8097
Eyes-closed	Estradiol	Alpha (8–12 Hz)	FT7	-0.0007	0.2281	0.9314
Eyes-closed	Estradiol	Alpha (8–12 Hz)	FC3	0	0.9454	0.9969
Eyes-closed	Estradiol	Alpha (8–12 Hz)	FCZ	0.0016	0.0198	0.381
Eyes-closed	Estradiol	Alpha (8–12 Hz)	FC4	-0.0003	0.6793	0.9314
Eyes-closed	Estradiol	Alpha (8–12 Hz)	FT8	-0.0006	0.1056	0.7242
Eyes-closed	Estradiol	Alpha (8–12 Hz)	T7	-0.0005	0.3513	0.9314
Eyes-closed	Estradiol	Alpha (8–12 Hz)	C3	0.0001	0.8861	0.9831
Eyes-closed	Estradiol	Alpha (8–12 Hz)	CZ	0	0.968	0.9969
Eyes-closed	Estradiol	Alpha (8–12 Hz)	C4	-0.0005	0.3858	0.9314
Eyes-closed	Estradiol	Alpha (8–12 Hz)	T8	0.0003	0.7685	0.9581
Eyes-closed	Estradiol	Alpha (8–12 Hz)	TP7	-0.0001	0.8695	0.9831
Eyes-closed	Estradiol	Alpha (8–12 Hz)	CP3	-0.0004	0.5619	0.9314
Eyes-closed	Estradiol	Alpha (8–12 Hz)	CP4	0.0008	0.2571	0.9314
Eyes-closed	Estradiol	Alpha (8–12 Hz)	TP8	0.0006	0.6404	0.9314
Eyes-closed	Estradiol	Alpha (8–12 Hz)	P7	0.0008	0.5776	0.9314
Eyes-closed	Estradiol	Alpha (8–12 Hz)	P3	-0.0005	0.5785	0.9314
Eyes-closed	Estradiol	Alpha (8–12 Hz)	PZ	0.0004	0.7473	0.955
Eyes-closed	Estradiol	Alpha (8–12 Hz)	P4	0.0008	0.3674	0.9314
Eyes-closed	Estradiol	Alpha (8–12 Hz)	P8	-0.0005	0.7963	0.9695
Eyes-closed	Estradiol	Alpha (8–12 Hz)	O1	-0.0014	0.3609	0.9314
Eyes-closed	Estradiol	Alpha (8–12 Hz)	OZ	-0.0005	0.5818	0.9314
Eyes-closed	Estradiol	Alpha (8–12 Hz)	O2	-0.0023	0.1607	0.8533
Eyes-closed	Estradiol	Low Beta (12–20 Hz)	FP1	0.0027	0.0935	0.6629
Eyes-closed	Estradiol	Low Beta (12–20 Hz)	FPZ	-0.0001	0.9205	0.9892
Eyes-closed	Estradiol	Low Beta (12–20 Hz)	FP2	-0.0004	0.7019	0.9876
Eyes-closed	Estradiol	Low Beta (12–20 Hz)	AF3	0.0006	0.4446	0.9247
Eyes-closed	Estradiol	Low Beta (12–20 Hz)	AF4	0.0004	0.5949	0.9876
Eyes-closed	Estradiol	Low Beta (12–20 Hz)	F7	0	0.9789	0.9892
Eyes-closed	Estradiol	Low Beta (12–20 Hz)	F3	0.0002	0.7391	0.9876
Eyes-closed	Estradiol	Low Beta (12–20 Hz)	FZ	0	0.9747	0.9892
Eyes-closed	Estradiol	Low Beta (12–20 Hz)	F4	-0.0001	0.8392	0.9892
Eyes-closed	Estradiol	Low Beta (12–20 Hz)	F8	-0.0005	0.4143	0.9247
Eyes-closed	Estradiol	Low Beta (12–20 Hz)	FT7	0	0.9942	0.9942
Eyes-closed	Estradiol	Low Beta (12–20 Hz)	FC3	-0.0004	0.6093	0.9876
Eyes-closed	Estradiol	Low Beta (12–20 Hz)	FCZ	0.0001	0.9519	0.9892
Eyes-closed	Estradiol	Low Beta (12–20 Hz)	FC4	-0.0005	0.7035	0.9876
Eyes-closed	Estradiol	Low Beta (12–20 Hz)	FT8	-0.0018	0.0206	0.4947
Eyes-closed	Estradiol	Low Beta (12–20 Hz)	T7	-0.0005	0.8269	0.9892
Eyes-closed	Estradiol	Low Beta (12–20 Hz)	C3	-0.0007	0.3255	0.8681
Eyes-closed	Estradiol	Low Beta (12–20 Hz)	CZ	-0.0012	0.1312	0.6629
Eyes-closed	Estradiol	Low Beta (12–20 Hz)	C4	-0.0015	0.1135	0.6629
Eyes-closed	Estradiol	Low Beta (12–20 Hz)	T8	0.0012	0.5999	0.9876
Eyes-closed	Estradiol	Low Beta (12–20 Hz)	TP7	0.0007	0.6474	0.9876
Eyes-closed	Estradiol	Low Beta (12–20 Hz)	CP3	-0.0007	0.2984	0.8195
Eyes-closed	Estradiol	Low Beta (12–20 Hz)	CP4	0.0008	0.4816	0.9247
Eyes-closed	Estradiol	Low Beta (12–20 Hz)	TP8	-0.0002	0.9161	0.9892
Eyes-closed	Estradiol	Low Beta (12–20 Hz)	P7	0.0019	0.2988	0.8195
Eyes-closed	Estradiol	Low Beta (12–20 Hz)	P3	-0.0001	0.8652	0.9892
Eyes-closed	Estradiol	Low Beta (12–20 Hz)	PZ	-0.0006	0.6291	0.9876
Eyes-closed	Estradiol	Low Beta (12–20 Hz)	P4	-0.0003	0.7407	0.9876
Eyes-closed	Estradiol	Low Beta (12–20 Hz)	P8	-0.0018	0.2786	0.8195
Eyes-closed	Estradiol	Low Beta (12–20 Hz)	O1	0.0017	0.2955	0.8195
Eyes-closed	Estradiol	Low Beta (12–20 Hz)	OZ	0.0016	0.2044	0.7268
Eyes-closed	Estradiol	Low Beta (12–20 Hz)	O2	-0.0007	0.6504	0.9876
Eyes-closed	Estradiol	High Beta (20–30 Hz)	FP1	0.002	0.3067	0.8643
Eyes-closed	Estradiol	High Beta (20–30 Hz)	FPZ	-0.001	0.3421	0.8643
Eyes-closed	Estradiol	High Beta (20–30 Hz)	FP2	-0.0013	0.4455	0.8862
Eyes-closed	Estradiol	High Beta (20–30 Hz)	AF3	-0.0005	0.7089	0.9632
Eyes-closed	Estradiol	High Beta (20–30 Hz)	AF4	0.0002	0.8875	0.9683
Eyes-closed	Estradiol	High Beta (20–30 Hz)	F7	-0.0007	0.5448	0.9377
Eyes-closed	Estradiol	High Beta (20–30 Hz)	F3	0.0001	0.8958	0.9683
Eyes-closed	Estradiol	High Beta (20–30 Hz)	FZ	-0.0003	0.7317	0.9632
Eyes-closed	Estradiol	High Beta (20–30 Hz)	F4	0.0006	0.604	0.9632
Eyes-closed	Estradiol	High Beta (20–30 Hz)	F8	-0.0004	0.7051	0.9632
Eyes-closed	Estradiol	High Beta (20–30 Hz)	FT7	-0.0001	0.9178	0.9683
Eyes-closed	Estradiol	High Beta (20–30 Hz)	FC3	-0.0002	0.7967	0.9632
Eyes-closed	Estradiol	High Beta (20–30 Hz)	FCZ	0.0001	0.9559	0.9726
Eyes-closed	Estradiol	High Beta (20–30 Hz)	FC4	-0.0005	0.7747	0.9632
Eyes-closed	Estradiol	High Beta (20–30 Hz)	FT8	-0.0018	0.0673	0.7181
Eyes-closed	Estradiol	High Beta (20–30 Hz)	T7	0.0008	0.7539	0.9632
Eyes-closed	Estradiol	High Beta (20–30 Hz)	C3	-0.0002	0.7529	0.9632
Eyes-closed	Estradiol	High Beta (20–30 Hz)	CZ	-0.0013	0.2827	0.8643
Eyes-closed	Estradiol	High Beta (20–30 Hz)	C4	-0.0009	0.2846	0.8643
Eyes-closed	Estradiol	High Beta (20–30 Hz)	T8	0.0025	0.3044	0.8643
Eyes-closed	Estradiol	High Beta (20–30 Hz)	TP7	0.0001	0.9624	0.9726
Eyes-closed	Estradiol	High Beta (20–30 Hz)	CP3	-0.0003	0.4893	0.8862
Eyes-closed	Estradiol	High Beta (20–30 Hz)	CP4	0.001	0.4827	0.8862
Eyes-closed	Estradiol	High Beta (20–30 Hz)	TP8	-0.0002	0.901	0.9683
Eyes-closed	Estradiol	High Beta (20–30 Hz)	P7	0.0022	0.2094	0.8643
Eyes-closed	Estradiol	High Beta (20–30 Hz)	P3	-0.0002	0.7839	0.9632
Eyes-closed	Estradiol	High Beta (20–30 Hz)	PZ	-0.0003	0.8139	0.9632
Eyes-closed	Estradiol	High Beta (20–30 Hz)	P4	-0.0002	0.8234	0.9632
Eyes-closed	Estradiol	High Beta (20–30 Hz)	P8	-0.0015	0.138	0.8518
Eyes-closed	Estradiol	High Beta (20–30 Hz)	O1	0.0021	0.3786	0.8773
Eyes-closed	Estradiol	High Beta (20–30 Hz)	OZ	0.0018	0.2781	0.8643
Eyes-closed	Estradiol	High Beta (20–30 Hz)	O2	-0.0017	0.3946	0.8773
Eyes-closed	Estradiol	Low Gamma (30–40 Hz)	FP1	0.0018	0.4098	0.8743
Eyes-closed	Estradiol	Low Gamma (30–40 Hz)	FPZ	-0.0015	0.2486	0.8679
Eyes-closed	Estradiol	Low Gamma (30–40 Hz)	FP2	-0.0013	0.5922	0.9497
Eyes-closed	Estradiol	Low Gamma (30–40 Hz)	AF3	-0.0008	0.5113	0.9497
Eyes-closed	Estradiol	Low Gamma (30–40 Hz)	AF4	-0.0003	0.8334	0.9675
Eyes-closed	Estradiol	Low Gamma (30–40 Hz)	F7	-0.0005	0.7016	0.9675
Eyes-closed	Estradiol	Low Gamma (30–40 Hz)	F3	-0.0003	0.7736	0.9675
Eyes-closed	Estradiol	Low Gamma (30–40 Hz)	FZ	-0.0006	0.2707	0.8679
Eyes-closed	Estradiol	Low Gamma (30–40 Hz)	F4	-0.0002	0.8936	0.9793
Eyes-closed	Estradiol	Low Gamma (30–40 Hz)	F8	-0.0018	0.1628	0.8679
Eyes-closed	Estradiol	Low Gamma (30–40 Hz)	FT7	-0.0007	0.6499	0.9675
Eyes-closed	Estradiol	Low Gamma (30–40 Hz)	FC3	-0.0002	0.8337	0.9675
Eyes-closed	Estradiol	Low Gamma (30–40 Hz)	FCZ	-0.0001	0.8716	0.9729
Eyes-closed	Estradiol	Low Gamma (30–40 Hz)	FC4	-0.0016	0.3653	0.8679
Eyes-closed	Estradiol	Low Gamma (30–40 Hz)	FT8	-0.002	0.0975	0.8679
Eyes-closed	Estradiol	Low Gamma (30–40 Hz)	T7	0.0008	0.8055	0.9675
Eyes-closed	Estradiol	Low Gamma (30–40 Hz)	C3	-0.0002	0.7041	0.9675
Eyes-closed	Estradiol	Low Gamma (30–40 Hz)	CZ	-0.0005	0.5158	0.9497
Eyes-closed	Estradiol	Low Gamma (30–40 Hz)	C4	-0.001	0.2171	0.8679
Eyes-closed	Estradiol	Low Gamma (30–40 Hz)	T8	0.0001	0.9573	0.9793
Eyes-closed	Estradiol	Low Gamma (30–40 Hz)	TP7	-0.0005	0.8108	0.9675
Eyes-closed	Estradiol	Low Gamma (30–40 Hz)	CP3	0.0005	0.1703	0.8679
Eyes-closed	Estradiol	Low Gamma (30–40 Hz)	CP4	0.0006	0.5563	0.9497
Eyes-closed	Estradiol	Low Gamma (30–40 Hz)	TP8	-0.0004	0.81	0.9675
Eyes-closed	Estradiol	Low Gamma (30–40 Hz)	P7	0.0024	0.1379	0.8679
Eyes-closed	Estradiol	Low Gamma (30–40 Hz)	P3	0.0005	0.3698	0.8679
Eyes-closed	Estradiol	Low Gamma (30–40 Hz)	PZ	0.0003	0.61	0.9497
Eyes-closed	Estradiol	Low Gamma (30–40 Hz)	P4	-0.0001	0.9125	0.9793
Eyes-closed	Estradiol	Low Gamma (30–40 Hz)	P8	-0.0006	0.5535	0.9497
Eyes-closed	Estradiol	Low Gamma (30–40 Hz)	O1	0.0035	0.1623	0.8679
Eyes-closed	Estradiol	Low Gamma (30–40 Hz)	OZ	0.0026	0.1136	0.8679
Eyes-closed	Estradiol	Low Gamma (30–40 Hz)	O2	0.0021	0.2715	0.8679
Eyes-closed	Estradiol	High Gamma (40–55 Hz)	FP1	0.0015	0.4617	0.9039
Eyes-closed	Estradiol	High Gamma (40–55 Hz)	FPZ	-0.0018	0.1871	0.8553
Eyes-closed	Estradiol	High Gamma (40–55 Hz)	FP2	-0.0016	0.4439	0.9039
Eyes-closed	Estradiol	High Gamma (40–55 Hz)	AF3	-0.0007	0.6175	0.9311
Eyes-closed	Estradiol	High Gamma (40–55 Hz)	AF4	-0.0004	0.7602	0.9311
Eyes-closed	Estradiol	High Gamma (40–55 Hz)	F7	-0.0004	0.8183	0.9444
Eyes-closed	Estradiol	High Gamma (40–55 Hz)	F3	-0.0005	0.6235	0.9311
Eyes-closed	Estradiol	High Gamma (40–55 Hz)	FZ	-0.0003	0.414	0.9039
Eyes-closed	Estradiol	High Gamma (40–55 Hz)	F4	-0.0008	0.5246	0.9039
Eyes-closed	Estradiol	High Gamma (40–55 Hz)	F8	-0.0027	0.0634	0.6857
Eyes-closed	Estradiol	High Gamma (40–55 Hz)	FT7	-0.0005	0.6981	0.9311
Eyes-closed	Estradiol	High Gamma (40–55 Hz)	FC3	-0.0003	0.8284	0.9444
Eyes-closed	Estradiol	High Gamma (40–55 Hz)	FCZ	0	0.997	0.9974
Eyes-closed	Estradiol	High Gamma (40–55 Hz)	FC4	-0.001	0.6466	0.9311
Eyes-closed	Estradiol	High Gamma (40–55 Hz)	FT8	-0.0027	0.0416	0.6648
Eyes-closed	Estradiol	High Gamma (40–55 Hz)	T7	0.0008	0.7868	0.9325
Eyes-closed	Estradiol	High Gamma (40–55 Hz)	C3	-0.0003	0.5936	0.9311
Eyes-closed	Estradiol	High Gamma (40–55 Hz)	CZ	-0.0002	0.5717	0.9259
Eyes-closed	Estradiol	High Gamma (40–55 Hz)	C4	-0.001	0.2268	0.9039
Eyes-closed	Estradiol	High Gamma (40–55 Hz)	T8	-0.0005	0.8432	0.9444
Eyes-closed	Estradiol	High Gamma (40–55 Hz)	TP7	-0.0006	0.7603	0.9311
Eyes-closed	Estradiol	High Gamma (40–55 Hz)	CP3	0.0005	0.1243	0.6857
Eyes-closed	Estradiol	High Gamma (40–55 Hz)	CP4	0.0009	0.2623	0.9039
Eyes-closed	Estradiol	High Gamma (40–55 Hz)	TP8	-0.0012	0.5461	0.9039
Eyes-closed	Estradiol	High Gamma (40–55 Hz)	P7	0.0019	0.2508	0.9039
Eyes-closed	Estradiol	High Gamma (40–55 Hz)	P3	0.0013	0.0149	0.4481
Eyes-closed	Estradiol	High Gamma (40–55 Hz)	PZ	0.0004	0.484	0.9039
Eyes-closed	Estradiol	High Gamma (40–55 Hz)	P4	0.0002	0.6947	0.9311
Eyes-closed	Estradiol	High Gamma (40–55 Hz)	P8	-0.0005	0.5412	0.9039
Eyes-closed	Estradiol	High Gamma (40–55 Hz)	O1	0.0041	0.0854	0.6857
Eyes-closed	Estradiol	High Gamma (40–55 Hz)	OZ	0.0033	0.0571	0.6857
Eyes-closed	Estradiol	High Gamma (40–55 Hz)	O2	0.0032	0.1107	0.6857
Eyes-closed	Progesterone	Delta (0.5–4 Hz)	FP1	0.2432	0.4847	0.9665
Eyes-closed	Progesterone	Delta (0.5–4 Hz)	FPZ	0.0978	0.7045	0.9665
Eyes-closed	Progesterone	Delta (0.5–4 Hz)	FP2	-0.0785	0.8079	0.9665
Eyes-closed	Progesterone	Delta (0.5–4 Hz)	AF3	0.325	0.0369	0.9665
Eyes-closed	Progesterone	Delta (0.5–4 Hz)	AF4	-0.1226	0.4539	0.9665
Eyes-closed	Progesterone	Delta (0.5–4 Hz)	F7	0.3049	0.1788	0.9665
Eyes-closed	Progesterone	Delta (0.5–4 Hz)	F3	0.2196	0.099	0.9665
Eyes-closed	Progesterone	Delta (0.5–4 Hz)	FZ	-0.1526	0.2818	0.9665
Eyes-closed	Progesterone	Delta (0.5–4 Hz)	F4	0.0569	0.8466	0.9665
Eyes-closed	Progesterone	Delta (0.5–4 Hz)	F8	0.054	0.8966	0.9711
Eyes-closed	Progesterone	Delta (0.5–4 Hz)	FT7	0.0654	0.7993	0.9665
Eyes-closed	Progesterone	Delta (0.5–4 Hz)	FC3	0.0234	0.9043	0.9711
Eyes-closed	Progesterone	Delta (0.5–4 Hz)	FCZ	-0.1532	0.367	0.9665
Eyes-closed	Progesterone	Delta (0.5–4 Hz)	FC4	0.1674	0.543	0.9665
Eyes-closed	Progesterone	Delta (0.5–4 Hz)	FT8	-0.0837	0.7689	0.9665
Eyes-closed	Progesterone	Delta (0.5–4 Hz)	T7	-0.003	0.9836	0.9836
Eyes-closed	Progesterone	Delta (0.5–4 Hz)	C3	0.0541	0.8404	0.9665
Eyes-closed	Progesterone	Delta (0.5–4 Hz)	CZ	-0.2496	0.1787	0.9665
Eyes-closed	Progesterone	Delta (0.5–4 Hz)	C4	-0.1007	0.5483	0.9665
Eyes-closed	Progesterone	Delta (0.5–4 Hz)	T8	0.2942	0.0779	0.9665
Eyes-closed	Progesterone	Delta (0.5–4 Hz)	TP7	-0.0532	0.7365	0.9665
Eyes-closed	Progesterone	Delta (0.5–4 Hz)	CP3	-0.1562	0.2462	0.9665
Eyes-closed	Progesterone	Delta (0.5–4 Hz)	CP4	-0.2059	0.3103	0.9665
Eyes-closed	Progesterone	Delta (0.5–4 Hz)	TP8	0.2274	0.4751	0.9665
Eyes-closed	Progesterone	Delta (0.5–4 Hz)	P7	-0.0558	0.8353	0.9665
Eyes-closed	Progesterone	Delta (0.5–4 Hz)	P3	-0.0169	0.9241	0.9711
Eyes-closed	Progesterone	Delta (0.5–4 Hz)	PZ	-0.0624	0.7996	0.9665
Eyes-closed	Progesterone	Delta (0.5–4 Hz)	P4	-0.4299	0.0205	0.9665
Eyes-closed	Progesterone	Delta (0.5–4 Hz)	P8	-0.1507	0.5881	0.9665
Eyes-closed	Progesterone	Delta (0.5–4 Hz)	O1	0.0874	0.6549	0.9665
Eyes-closed	Progesterone	Delta (0.5–4 Hz)	OZ	-0.0153	0.9508	0.9711
Eyes-closed	Progesterone	Delta (0.5–4 Hz)	O2	-0.0418	0.8364	0.9665
Eyes-closed	Progesterone	Theta (4–8 Hz)	FP1	0.1758	0.3473	0.9778
Eyes-closed	Progesterone	Theta (4–8 Hz)	FPZ	0.2713	0.1142	0.9661
Eyes-closed	Progesterone	Theta (4–8 Hz)	FP2	0.0727	0.7387	0.9778
Eyes-closed	Progesterone	Theta (4–8 Hz)	AF3	0.1791	0.1244	0.9661
Eyes-closed	Progesterone	Theta (4–8 Hz)	AF4	0.0974	0.485	0.9778
Eyes-closed	Progesterone	Theta (4–8 Hz)	F7	-0.0354	0.6824	0.9778
Eyes-closed	Progesterone	Theta (4–8 Hz)	F3	0.0662	0.5379	0.9778
Eyes-closed	Progesterone	Theta (4–8 Hz)	FZ	0.0819	0.6621	0.9778
Eyes-closed	Progesterone	Theta (4–8 Hz)	F4	0.1536	0.2772	0.9661
Eyes-closed	Progesterone	Theta (4–8 Hz)	F8	-0.0955	0.5441	0.9778
Eyes-closed	Progesterone	Theta (4–8 Hz)	FT7	-0.0684	0.6664	0.9778
Eyes-closed	Progesterone	Theta (4–8 Hz)	FC3	0.0348	0.7325	0.9778
Eyes-closed	Progesterone	Theta (4–8 Hz)	FCZ	0.0712	0.7089	0.9778
Eyes-closed	Progesterone	Theta (4–8 Hz)	FC4	0.1948	0.3733	0.9778
Eyes-closed	Progesterone	Theta (4–8 Hz)	FT8	-0.2059	0.321	0.9773
Eyes-closed	Progesterone	Theta (4–8 Hz)	T7	-0.0221	0.841	0.9778
Eyes-closed	Progesterone	Theta (4–8 Hz)	C3	0.0165	0.8897	0.9778
Eyes-closed	Progesterone	Theta (4–8 Hz)	CZ	0.1269	0.3939	0.9778
Eyes-closed	Progesterone	Theta (4–8 Hz)	C4	0.1798	0.1373	0.9661
Eyes-closed	Progesterone	Theta (4–8 Hz)	T8	0.1368	0.2944	0.9745
Eyes-closed	Progesterone	Theta (4–8 Hz)	TP7	-0.038	0.7543	0.9778
Eyes-closed	Progesterone	Theta (4–8 Hz)	CP3	0.0063	0.9472	0.9778
Eyes-closed	Progesterone	Theta (4–8 Hz)	CP4	-0.0373	0.8389	0.9778
Eyes-closed	Progesterone	Theta (4–8 Hz)	TP8	0.1546	0.6608	0.9778
Eyes-closed	Progesterone	Theta (4–8 Hz)	P7	-0.2604	0.3911	0.9778
Eyes-closed	Progesterone	Theta (4–8 Hz)	P3	-0.0147	0.9102	0.9778
Eyes-closed	Progesterone	Theta (4–8 Hz)	PZ	-0.0852	0.6382	0.9778
Eyes-closed	Progesterone	Theta (4–8 Hz)	P4	-0.2927	0.0813	0.9661
Eyes-closed	Progesterone	Theta (4–8 Hz)	P8	-0.5323	0.0226	0.9661
Eyes-closed	Progesterone	Theta (4–8 Hz)	O1	0.0111	0.9588	0.9792
Eyes-closed	Progesterone	Theta (4–8 Hz)	OZ	-0.1147	0.6025	0.9778
Eyes-closed	Progesterone	Theta (4–8 Hz)	O2	-0.3271	0.1016	0.9661
Eyes-closed	Progesterone	Alpha (8–12 Hz)	FP1	-0.0387	0.7066	0.9314
Eyes-closed	Progesterone	Alpha (8–12 Hz)	FPZ	0.048	0.4648	0.9314
Eyes-closed	Progesterone	Alpha (8–12 Hz)	FP2	0.0329	0.6856	0.9314
Eyes-closed	Progesterone	Alpha (8–12 Hz)	AF3	0.0049	0.9236	0.9963
Eyes-closed	Progesterone	Alpha (8–12 Hz)	AF4	0.081	0.072	0.628
Eyes-closed	Progesterone	Alpha (8–12 Hz)	F7	-0.0663	0.285	0.9314
Eyes-closed	Progesterone	Alpha (8–12 Hz)	F3	-0.0082	0.8468	0.9831
Eyes-closed	Progesterone	Alpha (8–12 Hz)	FZ	0.0653	0.4309	0.9314
Eyes-closed	Progesterone	Alpha (8–12 Hz)	F4	0.1554	0.0047	0.2371
Eyes-closed	Progesterone	Alpha (8–12 Hz)	F8	0.0628	0.1689	0.8533
Eyes-closed	Progesterone	Alpha (8–12 Hz)	FT7	-0.0448	0.616	0.9314
Eyes-closed	Progesterone	Alpha (8–12 Hz)	FC3	0.0323	0.5655	0.9314
Eyes-closed	Progesterone	Alpha (8–12 Hz)	FCZ	0.0736	0.5314	0.9314
Eyes-closed	Progesterone	Alpha (8–12 Hz)	FC4	0.223	0.0925	0.6829
Eyes-closed	Progesterone	Alpha (8–12 Hz)	FT8	0.0659	0.2995	0.9314
Eyes-closed	Progesterone	Alpha (8–12 Hz)	T7	0.029	0.7409	0.955
Eyes-closed	Progesterone	Alpha (8–12 Hz)	C3	0.0744	0.3217	0.9314
Eyes-closed	Progesterone	Alpha (8–12 Hz)	CZ	0.1242	0.3734	0.9314
Eyes-closed	Progesterone	Alpha (8–12 Hz)	C4	0.1986	0.0507	0.628
Eyes-closed	Progesterone	Alpha (8–12 Hz)	T8	0.3821	0.0191	0.381
Eyes-closed	Progesterone	Alpha (8–12 Hz)	TP7	-0.058	0.4725	0.9314
Eyes-closed	Progesterone	Alpha (8–12 Hz)	CP3	0.0391	0.6943	0.9314
Eyes-closed	Progesterone	Alpha (8–12 Hz)	CP4	0.064	0.5739	0.9314
Eyes-closed	Progesterone	Alpha (8–12 Hz)	TP8	0.0796	0.6961	0.9314
Eyes-closed	Progesterone	Alpha (8–12 Hz)	P7	-0.1957	0.3789	0.9314
Eyes-closed	Progesterone	Alpha (8–12 Hz)	P3	-0.1306	0.4071	0.9314
Eyes-closed	Progesterone	Alpha (8–12 Hz)	PZ	-0.1818	0.4199	0.9314
Eyes-closed	Progesterone	Alpha (8–12 Hz)	P4	-0.2604	0.0785	0.628
Eyes-closed	Progesterone	Alpha (8–12 Hz)	P8	-0.3043	0.3008	0.9314
Eyes-closed	Progesterone	Alpha (8–12 Hz)	O1	0.0091	0.9703	0.9969
Eyes-closed	Progesterone	Alpha (8–12 Hz)	OZ	-0.2437	0.1302	0.7814
Eyes-closed	Progesterone	Alpha (8–12 Hz)	O2	-0.3517	0.1962	0.9314
Eyes-closed	Progesterone	Low Beta (12–20 Hz)	FP1	-0.0186	0.9444	0.9892
Eyes-closed	Progesterone	Low Beta (12–20 Hz)	FPZ	0.0705	0.5186	0.9666
Eyes-closed	Progesterone	Low Beta (12–20 Hz)	FP2	-0.1132	0.5292	0.9666
Eyes-closed	Progesterone	Low Beta (12–20 Hz)	AF3	0.0223	0.8658	0.9892
Eyes-closed	Progesterone	Low Beta (12–20 Hz)	AF4	0.0378	0.7513	0.988
Eyes-closed	Progesterone	Low Beta (12–20 Hz)	F7	0.216	0.107	0.6629
Eyes-closed	Progesterone	Low Beta (12–20 Hz)	F3	0.1759	0.0984	0.6629
Eyes-closed	Progesterone	Low Beta (12–20 Hz)	FZ	0.0395	0.7689	0.9892
Eyes-closed	Progesterone	Low Beta (12–20 Hz)	F4	0.0482	0.683	0.9876
Eyes-closed	Progesterone	Low Beta (12–20 Hz)	F8	-0.0237	0.8117	0.9892
Eyes-closed	Progesterone	Low Beta (12–20 Hz)	FT7	0.2628	0.0971	0.6629
Eyes-closed	Progesterone	Low Beta (12–20 Hz)	FC3	0.1002	0.3791	0.9247
Eyes-closed	Progesterone	Low Beta (12–20 Hz)	FCZ	-0.0942	0.5336	0.9666
Eyes-closed	Progesterone	Low Beta (12–20 Hz)	FC4	0.0152	0.9413	0.9892
Eyes-closed	Progesterone	Low Beta (12–20 Hz)	FT8	-0.0102	0.9359	0.9892
Eyes-closed	Progesterone	Low Beta (12–20 Hz)	T7	0.7527	0.0269	0.5173
Eyes-closed	Progesterone	Low Beta (12–20 Hz)	C3	-0.0424	0.7235	0.9876
Eyes-closed	Progesterone	Low Beta (12–20 Hz)	CZ	-0.15	0.2634	0.8195
Eyes-closed	Progesterone	Low Beta (12–20 Hz)	C4	-0.1973	0.1921	0.7093
Eyes-closed	Progesterone	Low Beta (12–20 Hz)	T8	0.5731	0.1076	0.6629
Eyes-closed	Progesterone	Low Beta (12–20 Hz)	TP7	-0.0362	0.881	0.9892
Eyes-closed	Progesterone	Low Beta (12–20 Hz)	CP3	-0.1654	0.1018	0.6629
Eyes-closed	Progesterone	Low Beta (12–20 Hz)	CP4	-0.4377	0.0093	0.2991
Eyes-closed	Progesterone	Low Beta (12–20 Hz)	TP8	0.2258	0.4497	0.9247
Eyes-closed	Progesterone	Low Beta (12–20 Hz)	P7	-0.0691	0.8182	0.9892
Eyes-closed	Progesterone	Low Beta (12–20 Hz)	P3	-0.1732	0.12	0.6629
Eyes-closed	Progesterone	Low Beta (12–20 Hz)	PZ	-0.2887	0.1208	0.6629
Eyes-closed	Progesterone	Low Beta (12–20 Hz)	P4	-0.4257	0.002	0.1899
Eyes-closed	Progesterone	Low Beta (12–20 Hz)	P8	-0.3654	0.1628	0.6959
Eyes-closed	Progesterone	Low Beta (12–20 Hz)	O1	0.1918	0.4704	0.9247
Eyes-closed	Progesterone	Low Beta (12–20 Hz)	OZ	0.0124	0.9517	0.9892
Eyes-closed	Progesterone	Low Beta (12–20 Hz)	O2	-0.154	0.546	0.9707
Eyes-closed	Progesterone	High Beta (20–30 Hz)	FP1	0.0671	0.8327	0.9632
Eyes-closed	Progesterone	High Beta (20–30 Hz)	FPZ	0.0532	0.7677	0.9632
Eyes-closed	Progesterone	High Beta (20–30 Hz)	FP2	-0.2199	0.4195	0.8773
Eyes-closed	Progesterone	High Beta (20–30 Hz)	AF3	0.0115	0.9563	0.9726
Eyes-closed	Progesterone	High Beta (20–30 Hz)	AF4	0.076	0.7177	0.9632
Eyes-closed	Progesterone	High Beta (20–30 Hz)	F7	0.3196	0.0923	0.7385
Eyes-closed	Progesterone	High Beta (20–30 Hz)	F3	0.1701	0.2473	0.8643
Eyes-closed	Progesterone	High Beta (20–30 Hz)	FZ	0.037	0.8086	0.9632
Eyes-closed	Progesterone	High Beta (20–30 Hz)	F4	0.0714	0.6799	0.9632
Eyes-closed	Progesterone	High Beta (20–30 Hz)	F8	-0.0551	0.7232	0.9632
Eyes-closed	Progesterone	High Beta (20–30 Hz)	FT7	0.4638	0.0131	0.2646
Eyes-closed	Progesterone	High Beta (20–30 Hz)	FC3	0.0887	0.5459	0.9377
Eyes-closed	Progesterone	High Beta (20–30 Hz)	FCZ	-0.0485	0.8144	0.9632
Eyes-closed	Progesterone	High Beta (20–30 Hz)	FC4	-0.028	0.9174	0.9683
Eyes-closed	Progesterone	High Beta (20–30 Hz)	FT8	0.0823	0.6006	0.9632
Eyes-closed	Progesterone	High Beta (20–30 Hz)	T7	1.1009	0.0103	0.2646
Eyes-closed	Progesterone	High Beta (20–30 Hz)	C3	0.0297	0.7433	0.9632
Eyes-closed	Progesterone	High Beta (20–30 Hz)	CZ	-0.142	0.4594	0.8862
Eyes-closed	Progesterone	High Beta (20–30 Hz)	C4	-0.1735	0.2072	0.8643
Eyes-closed	Progesterone	High Beta (20–30 Hz)	T8	0.5796	0.1471	0.8518
Eyes-closed	Progesterone	High Beta (20–30 Hz)	TP7	0.1165	0.6745	0.9632
Eyes-closed	Progesterone	High Beta (20–30 Hz)	CP3	-0.0997	0.2167	0.8643
Eyes-closed	Progesterone	High Beta (20–30 Hz)	CP4	-0.4707	0.0319	0.3825
Eyes-closed	Progesterone	High Beta (20–30 Hz)	TP8	0.3353	0.2956	0.8643
Eyes-closed	Progesterone	High Beta (20–30 Hz)	P7	-0.0599	0.8317	0.9632
Eyes-closed	Progesterone	High Beta (20–30 Hz)	P3	-0.254	0.0251	0.344
Eyes-closed	Progesterone	High Beta (20–30 Hz)	PZ	-0.4109	0.0145	0.2646
Eyes-closed	Progesterone	High Beta (20–30 Hz)	P4	-0.5059	0.0005	0.0479
Eyes-closed	Progesterone	High Beta (20–30 Hz)	P8	-0.4752	0.0034	0.1634
Eyes-closed	Progesterone	High Beta (20–30 Hz)	O1	0.0713	0.8562	0.9683
Eyes-closed	Progesterone	High Beta (20–30 Hz)	OZ	-0.257	0.326	0.8643
Eyes-closed	Progesterone	High Beta (20–30 Hz)	O2	-0.3143	0.3264	0.8643
Eyes-closed	Progesterone	Low Gamma (30–40 Hz)	FP1	-0.1042	0.7642	0.9675
Eyes-closed	Progesterone	Low Gamma (30–40 Hz)	FPZ	-0.106	0.6233	0.9497
Eyes-closed	Progesterone	Low Gamma (30–40 Hz)	FP2	-0.4877	0.1978	0.8679
Eyes-closed	Progesterone	Low Gamma (30–40 Hz)	AF3	-0.1713	0.4046	0.8743
Eyes-closed	Progesterone	Low Gamma (30–40 Hz)	AF4	-0.1312	0.5871	0.9497
Eyes-closed	Progesterone	Low Gamma (30–40 Hz)	F7	0.2057	0.3692	0.8679
Eyes-closed	Progesterone	Low Gamma (30–40 Hz)	F3	-0.0451	0.7916	0.9675
Eyes-closed	Progesterone	Low Gamma (30–40 Hz)	FZ	-0.0307	0.7403	0.9675
Eyes-closed	Progesterone	Low Gamma (30–40 Hz)	F4	-0.2001	0.33	0.8679
Eyes-closed	Progesterone	Low Gamma (30–40 Hz)	F8	-0.3637	0.088	0.8679
Eyes-closed	Progesterone	Low Gamma (30–40 Hz)	FT7	0.6299	0.006	0.5743
Eyes-closed	Progesterone	Low Gamma (30–40 Hz)	FC3	0.0665	0.7287	0.9675
Eyes-closed	Progesterone	Low Gamma (30–40 Hz)	FCZ	-0.0565	0.6868	0.9675
Eyes-closed	Progesterone	Low Gamma (30–40 Hz)	FC4	-0.2406	0.3972	0.8743
Eyes-closed	Progesterone	Low Gamma (30–40 Hz)	FT8	-0.1398	0.4851	0.948
Eyes-closed	Progesterone	Low Gamma (30–40 Hz)	T7	0.9724	0.0505	0.8679
Eyes-closed	Progesterone	Low Gamma (30–40 Hz)	C3	0.1204	0.1323	0.8679
Eyes-closed	Progesterone	Low Gamma (30–40 Hz)	CZ	-0.0754	0.5812	0.9497
Eyes-closed	Progesterone	Low Gamma (30–40 Hz)	C4	-0.1	0.4598	0.9195
Eyes-closed	Progesterone	Low Gamma (30–40 Hz)	T8	0.4271	0.2939	0.8679
Eyes-closed	Progesterone	Low Gamma (30–40 Hz)	TP7	0.0107	0.9725	0.9793
Eyes-closed	Progesterone	Low Gamma (30–40 Hz)	CP3	0.0794	0.1468	0.8679
Eyes-closed	Progesterone	Low Gamma (30–40 Hz)	CP4	-0.2117	0.2167	0.8679
Eyes-closed	Progesterone	Low Gamma (30–40 Hz)	TP8	0.1439	0.6136	0.9497
Eyes-closed	Progesterone	Low Gamma (30–40 Hz)	P7	0.0441	0.8705	0.9729
Eyes-closed	Progesterone	Low Gamma (30–40 Hz)	P3	0.0272	0.7604	0.9675
Eyes-closed	Progesterone	Low Gamma (30–40 Hz)	PZ	-0.0987	0.3539	0.8679
Eyes-closed	Progesterone	Low Gamma (30–40 Hz)	P4	-0.155	0.0622	0.8679
Eyes-closed	Progesterone	Low Gamma (30–40 Hz)	P8	-0.2326	0.1211	0.8679
Eyes-closed	Progesterone	Low Gamma (30–40 Hz)	O1	0.2408	0.556	0.9497
Eyes-closed	Progesterone	Low Gamma (30–40 Hz)	OZ	-0.0156	0.9534	0.9793
Eyes-closed	Progesterone	Low Gamma (30–40 Hz)	O2	0.0349	0.9121	0.9793
Eyes-closed	Progesterone	High Gamma (40–55 Hz)	FP1	-0.1506	0.66	0.9311
Eyes-closed	Progesterone	High Gamma (40–55 Hz)	FPZ	-0.2127	0.3276	0.9039
Eyes-closed	Progesterone	High Gamma (40–55 Hz)	FP2	-0.5142	0.1286	0.6857
Eyes-closed	Progesterone	High Gamma (40–55 Hz)	AF3	-0.2346	0.2965	0.9039
Eyes-closed	Progesterone	High Gamma (40–55 Hz)	AF4	-0.1468	0.5317	0.9039
Eyes-closed	Progesterone	High Gamma (40–55 Hz)	F7	0.0862	0.7308	0.9311
Eyes-closed	Progesterone	High Gamma (40–55 Hz)	F3	-0.1239	0.4396	0.9039
Eyes-closed	Progesterone	High Gamma (40–55 Hz)	FZ	-0.0361	0.5787	0.9259
Eyes-closed	Progesterone	High Gamma (40–55 Hz)	F4	-0.2167	0.2751	0.9039
Eyes-closed	Progesterone	High Gamma (40–55 Hz)	F8	-0.3795	0.1154	0.6857
Eyes-closed	Progesterone	High Gamma (40–55 Hz)	FT7	0.4709	0.0195	0.4481
Eyes-closed	Progesterone	High Gamma (40–55 Hz)	FC3	0.0199	0.9237	0.9963
Eyes-closed	Progesterone	High Gamma (40–55 Hz)	FCZ	-0.0237	0.7604	0.9311
Eyes-closed	Progesterone	High Gamma (40–55 Hz)	FC4	-0.3744	0.3002	0.9039
Eyes-closed	Progesterone	High Gamma (40–55 Hz)	FT8	-0.1876	0.3964	0.9039
Eyes-closed	Progesterone	High Gamma (40–55 Hz)	T7	1.0673	0.0233	0.4481
Eyes-closed	Progesterone	High Gamma (40–55 Hz)	C3	0.1429	0.1122	0.6857
Eyes-closed	Progesterone	High Gamma (40–55 Hz)	CZ	-0.0024	0.9724	0.9974
Eyes-closed	Progesterone	High Gamma (40–55 Hz)	C4	-0.0843	0.5256	0.9039
Eyes-closed	Progesterone	High Gamma (40–55 Hz)	T8	0.2865	0.4915	0.9039
Eyes-closed	Progesterone	High Gamma (40–55 Hz)	TP7	-0.0229	0.9407	0.9974
Eyes-closed	Progesterone	High Gamma (40–55 Hz)	CP3	0.1408	0.0074	0.3978
Eyes-closed	Progesterone	High Gamma (40–55 Hz)	CP4	-0.1126	0.3905	0.9039
Eyes-closed	Progesterone	High Gamma (40–55 Hz)	TP8	0.3279	0.2895	0.9039
Eyes-closed	Progesterone	High Gamma (40–55 Hz)	P7	0.0398	0.8818	0.962
Eyes-closed	Progesterone	High Gamma (40–55 Hz)	P3	0.1395	0.1156	0.6857
Eyes-closed	Progesterone	High Gamma (40–55 Hz)	PZ	-0.0003	0.9974	0.9974
Eyes-closed	Progesterone	High Gamma (40–55 Hz)	P4	-0.0718	0.2525	0.9039
Eyes-closed	Progesterone	High Gamma (40–55 Hz)	P8	-0.1293	0.369	0.9039
Eyes-closed	Progesterone	High Gamma (40–55 Hz)	O1	0.2935	0.4542	0.9039
Eyes-closed	Progesterone	High Gamma (40–55 Hz)	OZ	-0.0612	0.8297	0.9444
Eyes-closed	Progesterone	High Gamma (40–55 Hz)	O2	0.129	0.6985	0.9311
Eyes-closed	Testosterone	Delta (0.5–4 Hz)	FP1	0.2759	0.3556	0.9665
Eyes-closed	Testosterone	Delta (0.5–4 Hz)	FPZ	0.1658	0.4534	0.9665
Eyes-closed	Testosterone	Delta (0.5–4 Hz)	FP2	0.1818	0.5116	0.9665
Eyes-closed	Testosterone	Delta (0.5–4 Hz)	AF3	0.1215	0.3702	0.9665
Eyes-closed	Testosterone	Delta (0.5–4 Hz)	AF4	-0.0409	0.7799	0.9665
Eyes-closed	Testosterone	Delta (0.5–4 Hz)	F7	0.1122	0.5669	0.9665
Eyes-closed	Testosterone	Delta (0.5–4 Hz)	F3	0.1403	0.2345	0.9665
Eyes-closed	Testosterone	Delta (0.5–4 Hz)	FZ	-0.0426	0.728	0.9665
Eyes-closed	Testosterone	Delta (0.5–4 Hz)	F4	0.0597	0.8298	0.9665
Eyes-closed	Testosterone	Delta (0.5–4 Hz)	F8	-0.5089	0.1645	0.9665
Eyes-closed	Testosterone	Delta (0.5–4 Hz)	FT7	0.1355	0.5394	0.9665
Eyes-closed	Testosterone	Delta (0.5–4 Hz)	FC3	0.1311	0.4315	0.9665
Eyes-closed	Testosterone	Delta (0.5–4 Hz)	FCZ	-0.123	0.3995	0.9665
Eyes-closed	Testosterone	Delta (0.5–4 Hz)	FC4	-0.2613	0.2675	0.9665
Eyes-closed	Testosterone	Delta (0.5–4 Hz)	FT8	0.0529	0.8366	0.9665
Eyes-closed	Testosterone	Delta (0.5–4 Hz)	T7	0.0036	0.9772	0.9836
Eyes-closed	Testosterone	Delta (0.5–4 Hz)	C3	0.0169	0.9443	0.9711
Eyes-closed	Testosterone	Delta (0.5–4 Hz)	CZ	-0.1016	0.529	0.9665
Eyes-closed	Testosterone	Delta (0.5–4 Hz)	C4	-0.1767	0.2583	0.9665
Eyes-closed	Testosterone	Delta (0.5–4 Hz)	T8	-0.1979	0.2398	0.9665
Eyes-closed	Testosterone	Delta (0.5–4 Hz)	TP7	0.0719	0.5962	0.9665
Eyes-closed	Testosterone	Delta (0.5–4 Hz)	CP3	-0.0304	0.7939	0.9665
Eyes-closed	Testosterone	Delta (0.5–4 Hz)	CP4	-0.2361	0.1743	0.9665
Eyes-closed	Testosterone	Delta (0.5–4 Hz)	TP8	0.33	0.226	0.9665
Eyes-closed	Testosterone	Delta (0.5–4 Hz)	P7	0.2766	0.2289	0.9665
Eyes-closed	Testosterone	Delta (0.5–4 Hz)	P3	0.0275	0.8573	0.9665
Eyes-closed	Testosterone	Delta (0.5–4 Hz)	PZ	0.1603	0.4473	0.9665
Eyes-closed	Testosterone	Delta (0.5–4 Hz)	P4	-0.1486	0.3594	0.9665
Eyes-closed	Testosterone	Delta (0.5–4 Hz)	P8	-0.1154	0.6294	0.9665
Eyes-closed	Testosterone	Delta (0.5–4 Hz)	O1	0.0585	0.7278	0.9665
Eyes-closed	Testosterone	Delta (0.5–4 Hz)	OZ	-0.2312	0.2962	0.9665
Eyes-closed	Testosterone	Delta (0.5–4 Hz)	O2	-0.0756	0.6635	0.9665
Eyes-closed	Testosterone	Theta (4–8 Hz)	FP1	0.0428	0.8095	0.9778
Eyes-closed	Testosterone	Theta (4–8 Hz)	FPZ	0.0455	0.7915	0.9778
Eyes-closed	Testosterone	Theta (4–8 Hz)	FP2	-0.0533	0.8022	0.9778
Eyes-closed	Testosterone	Theta (4–8 Hz)	AF3	-0.0078	0.9439	0.9778
Eyes-closed	Testosterone	Theta (4–8 Hz)	AF4	-0.0127	0.9234	0.9778
Eyes-closed	Testosterone	Theta (4–8 Hz)	F7	0.1249	0.1081	0.9661
Eyes-closed	Testosterone	Theta (4–8 Hz)	F3	-0.0331	0.7232	0.9778
Eyes-closed	Testosterone	Theta (4–8 Hz)	FZ	-0.2097	0.1904	0.9661
Eyes-closed	Testosterone	Theta (4–8 Hz)	F4	-0.0019	0.9884	0.994
Eyes-closed	Testosterone	Theta (4–8 Hz)	F8	-0.0718	0.5958	0.9778
Eyes-closed	Testosterone	Theta (4–8 Hz)	FT7	0.1672	0.2193	0.9661
Eyes-closed	Testosterone	Theta (4–8 Hz)	FC3	0.055	0.5295	0.9778
Eyes-closed	Testosterone	Theta (4–8 Hz)	FCZ	-0.2582	0.112	0.9661
Eyes-closed	Testosterone	Theta (4–8 Hz)	FC4	0.0179	0.9242	0.9778
Eyes-closed	Testosterone	Theta (4–8 Hz)	FT8	0.2413	0.1746	0.9661
Eyes-closed	Testosterone	Theta (4–8 Hz)	T7	0.1251	0.1929	0.9661
Eyes-closed	Testosterone	Theta (4–8 Hz)	C3	0.0219	0.8409	0.9778
Eyes-closed	Testosterone	Theta (4–8 Hz)	CZ	-0.0884	0.5041	0.9778
Eyes-closed	Testosterone	Theta (4–8 Hz)	C4	0.115	0.2706	0.9661
Eyes-closed	Testosterone	Theta (4–8 Hz)	T8	-0.0373	0.7401	0.9778
Eyes-closed	Testosterone	Theta (4–8 Hz)	TP7	0.1259	0.2259	0.9661
Eyes-closed	Testosterone	Theta (4–8 Hz)	CP3	0.0182	0.8479	0.9778
Eyes-closed	Testosterone	Theta (4–8 Hz)	CP4	0.1016	0.5183	0.9778
Eyes-closed	Testosterone	Theta (4–8 Hz)	TP8	0.451	0.1332	0.9661
Eyes-closed	Testosterone	Theta (4–8 Hz)	P7	0.1518	0.5615	0.9778
Eyes-closed	Testosterone	Theta (4–8 Hz)	P3	-0.0296	0.8103	0.9778
Eyes-closed	Testosterone	Theta (4–8 Hz)	PZ	-0.1526	0.3258	0.9773
Eyes-closed	Testosterone	Theta (4–8 Hz)	P4	-0.0333	0.8196	0.9778
Eyes-closed	Testosterone	Theta (4–8 Hz)	P8	-0.0574	0.7818	0.9778
Eyes-closed	Testosterone	Theta (4–8 Hz)	O1	-0.2069	0.2696	0.9661
Eyes-closed	Testosterone	Theta (4–8 Hz)	OZ	-0.309	0.1148	0.9661
Eyes-closed	Testosterone	Theta (4–8 Hz)	O2	-0.2437	0.1899	0.9661
Eyes-closed	Testosterone	Alpha (8–12 Hz)	FP1	-0.0447	0.613	0.9314
Eyes-closed	Testosterone	Alpha (8–12 Hz)	FPZ	0.0238	0.6735	0.9314
Eyes-closed	Testosterone	Alpha (8–12 Hz)	FP2	-0.0322	0.644	0.9314
Eyes-closed	Testosterone	Alpha (8–12 Hz)	AF3	-0.0223	0.6492	0.9314
Eyes-closed	Testosterone	Alpha (8–12 Hz)	AF4	0.0243	0.5647	0.9314
Eyes-closed	Testosterone	Alpha (8–12 Hz)	F7	0.0232	0.6641	0.9314
Eyes-closed	Testosterone	Alpha (8–12 Hz)	F3	-0.0114	0.756	0.955
Eyes-closed	Testosterone	Alpha (8–12 Hz)	FZ	-0.0311	0.6851	0.9314
Eyes-closed	Testosterone	Alpha (8–12 Hz)	F4	0.0197	0.6956	0.9314
Eyes-closed	Testosterone	Alpha (8–12 Hz)	F8	0.0381	0.3334	0.9314
Eyes-closed	Testosterone	Alpha (8–12 Hz)	FT7	0.0434	0.5787	0.9314
Eyes-closed	Testosterone	Alpha (8–12 Hz)	FC3	0.0067	0.8897	0.9831
Eyes-closed	Testosterone	Alpha (8–12 Hz)	FCZ	-0.0788	0.4353	0.9314
Eyes-closed	Testosterone	Alpha (8–12 Hz)	FC4	0.076	0.5088	0.9314
Eyes-closed	Testosterone	Alpha (8–12 Hz)	FT8	0.1002	0.0649	0.628
Eyes-closed	Testosterone	Alpha (8–12 Hz)	T7	-0.0094	0.9011	0.9831
Eyes-closed	Testosterone	Alpha (8–12 Hz)	C3	0.0166	0.7978	0.9695
Eyes-closed	Testosterone	Alpha (8–12 Hz)	CZ	-0.0676	0.5739	0.9314
Eyes-closed	Testosterone	Alpha (8–12 Hz)	C4	0.0194	0.8271	0.9831
Eyes-closed	Testosterone	Alpha (8–12 Hz)	T8	0.1354	0.3424	0.9314
Eyes-closed	Testosterone	Alpha (8–12 Hz)	TP7	-0.0029	0.9686	0.9969
Eyes-closed	Testosterone	Alpha (8–12 Hz)	CP3	-0.0011	0.9902	0.9988
Eyes-closed	Testosterone	Alpha (8–12 Hz)	CP4	0.0136	0.8951	0.9831
Eyes-closed	Testosterone	Alpha (8–12 Hz)	TP8	0.3325	0.0554	0.628
Eyes-closed	Testosterone	Alpha (8–12 Hz)	P7	0.0384	0.8412	0.9831
Eyes-closed	Testosterone	Alpha (8–12 Hz)	P3	-0.0508	0.7083	0.9314
Eyes-closed	Testosterone	Alpha (8–12 Hz)	PZ	-0.2274	0.2389	0.9314
Eyes-closed	Testosterone	Alpha (8–12 Hz)	P4	-0.0038	0.9761	0.9969
Eyes-closed	Testosterone	Alpha (8–12 Hz)	P8	0.135	0.5942	0.9314
Eyes-closed	Testosterone	Alpha (8–12 Hz)	O1	-0.1119	0.6011	0.9314
Eyes-closed	Testosterone	Alpha (8–12 Hz)	OZ	-0.2187	0.1139	0.7287
Eyes-closed	Testosterone	Alpha (8–12 Hz)	O2	-0.1188	0.6137	0.9314
Eyes-closed	Testosterone	Low Beta (12–20 Hz)	FP1	-0.1772	0.4382	0.9247
Eyes-closed	Testosterone	Low Beta (12–20 Hz)	FPZ	-0.088	0.348	0.9028
Eyes-closed	Testosterone	Low Beta (12–20 Hz)	FP2	-0.1887	0.2205	0.7559
Eyes-closed	Testosterone	Low Beta (12–20 Hz)	AF3	-0.0896	0.4804	0.9247
Eyes-closed	Testosterone	Low Beta (12–20 Hz)	AF4	0.1271	0.2441	0.8082
Eyes-closed	Testosterone	Low Beta (12–20 Hz)	F7	-0.0471	0.6907	0.9876
Eyes-closed	Testosterone	Low Beta (12–20 Hz)	F3	0.0732	0.4582	0.9247
Eyes-closed	Testosterone	Low Beta (12–20 Hz)	FZ	0.1579	0.1689	0.6959
Eyes-closed	Testosterone	Low Beta (12–20 Hz)	F4	0.2784	0.0047	0.2248
Eyes-closed	Testosterone	Low Beta (12–20 Hz)	F8	0.0329	0.7222	0.9876
Eyes-closed	Testosterone	Low Beta (12–20 Hz)	FT7	-0.0264	0.8505	0.9892
Eyes-closed	Testosterone	Low Beta (12–20 Hz)	FC3	0.1434	0.1412	0.6776
Eyes-closed	Testosterone	Low Beta (12–20 Hz)	FCZ	0.1695	0.1902	0.7093
Eyes-closed	Testosterone	Low Beta (12–20 Hz)	FC4	0.3236	0.0871	0.6629
Eyes-closed	Testosterone	Low Beta (12–20 Hz)	FT8	0.207	0.1052	0.6629
Eyes-closed	Testosterone	Low Beta (12–20 Hz)	T7	-0.4497	0.1278	0.6629
Eyes-closed	Testosterone	Low Beta (12–20 Hz)	C3	0.0873	0.3998	0.9247
Eyes-closed	Testosterone	Low Beta (12–20 Hz)	CZ	0.1577	0.1702	0.6959
Eyes-closed	Testosterone	Low Beta (12–20 Hz)	C4	0.1766	0.174	0.6959
Eyes-closed	Testosterone	Low Beta (12–20 Hz)	T8	0.0437	0.8875	0.9892
Eyes-closed	Testosterone	Low Beta (12–20 Hz)	TP7	-0.1875	0.4389	0.9247
Eyes-closed	Testosterone	Low Beta (12–20 Hz)	CP3	0.0087	0.9249	0.9892
Eyes-closed	Testosterone	Low Beta (12–20 Hz)	CP4	0.0607	0.696	0.9876
Eyes-closed	Testosterone	Low Beta (12–20 Hz)	TP8	0.2223	0.3863	0.9247
Eyes-closed	Testosterone	Low Beta (12–20 Hz)	P7	-0.0086	0.9733	0.9892
Eyes-closed	Testosterone	Low Beta (12–20 Hz)	P3	-0.0832	0.388	0.9247
Eyes-closed	Testosterone	Low Beta (12–20 Hz)	PZ	-0.069	0.6687	0.9876
Eyes-closed	Testosterone	Low Beta (12–20 Hz)	P4	-0.0203	0.8688	0.9892
Eyes-closed	Testosterone	Low Beta (12–20 Hz)	P8	-0.123	0.6087	0.9876
Eyes-closed	Testosterone	Low Beta (12–20 Hz)	O1	-0.2516	0.2693	0.8195
Eyes-closed	Testosterone	Low Beta (12–20 Hz)	OZ	-0.3143	0.0749	0.6629
Eyes-closed	Testosterone	Low Beta (12–20 Hz)	O2	-0.1164	0.5954	0.9876
Eyes-closed	Testosterone	High Beta (20–30 Hz)	FP1	-0.192	0.4813	0.8862
Eyes-closed	Testosterone	High Beta (20–30 Hz)	FPZ	-0.1538	0.319	0.8643
Eyes-closed	Testosterone	High Beta (20–30 Hz)	FP2	-0.1886	0.4204	0.8773
Eyes-closed	Testosterone	High Beta (20–30 Hz)	AF3	-0.1785	0.3205	0.8643
Eyes-closed	Testosterone	High Beta (20–30 Hz)	AF4	0.1056	0.5586	0.9408
Eyes-closed	Testosterone	High Beta (20–30 Hz)	F7	0.126	0.4438	0.8862
Eyes-closed	Testosterone	High Beta (20–30 Hz)	F3	0.1896	0.1651	0.8518
Eyes-closed	Testosterone	High Beta (20–30 Hz)	FZ	0.2264	0.0812	0.7385
Eyes-closed	Testosterone	High Beta (20–30 Hz)	F4	0.3489	0.0165	0.2646
Eyes-closed	Testosterone	High Beta (20–30 Hz)	F8	0.0046	0.9728	0.9728
Eyes-closed	Testosterone	High Beta (20–30 Hz)	FT7	0.0989	0.547	0.9377
Eyes-closed	Testosterone	High Beta (20–30 Hz)	FC3	0.1478	0.2398	0.8643
Eyes-closed	Testosterone	High Beta (20–30 Hz)	FCZ	0.2494	0.1571	0.8518
Eyes-closed	Testosterone	High Beta (20–30 Hz)	FC4	0.3814	0.1225	0.8397
Eyes-closed	Testosterone	High Beta (20–30 Hz)	FT8	0.3089	0.0883	0.7385
Eyes-closed	Testosterone	High Beta (20–30 Hz)	T7	-0.5026	0.1819	0.8643
Eyes-closed	Testosterone	High Beta (20–30 Hz)	C3	0.1067	0.1686	0.8518
Eyes-closed	Testosterone	High Beta (20–30 Hz)	CZ	0.1208	0.4639	0.8862
Eyes-closed	Testosterone	High Beta (20–30 Hz)	C4	0.0976	0.4107	0.8773
Eyes-closed	Testosterone	High Beta (20–30 Hz)	T8	-0.1899	0.5829	0.9632
Eyes-closed	Testosterone	High Beta (20–30 Hz)	TP7	-0.1074	0.7191	0.9632
Eyes-closed	Testosterone	High Beta (20–30 Hz)	CP3	0.0272	0.6971	0.9632
Eyes-closed	Testosterone	High Beta (20–30 Hz)	CP4	-0.0147	0.9391	0.9726
Eyes-closed	Testosterone	High Beta (20–30 Hz)	TP8	0.2249	0.4151	0.8773
Eyes-closed	Testosterone	High Beta (20–30 Hz)	P7	-0.0539	0.8239	0.9632
Eyes-closed	Testosterone	High Beta (20–30 Hz)	P3	-0.0882	0.3738	0.8773
Eyes-closed	Testosterone	High Beta (20–30 Hz)	PZ	-0.1599	0.3333	0.8643
Eyes-closed	Testosterone	High Beta (20–30 Hz)	P4	-0.1145	0.4139	0.8773
Eyes-closed	Testosterone	High Beta (20–30 Hz)	P8	0.0168	0.9076	0.9683
Eyes-closed	Testosterone	High Beta (20–30 Hz)	O1	-0.3511	0.3018	0.8643
Eyes-closed	Testosterone	High Beta (20–30 Hz)	OZ	-0.3866	0.1062	0.7841
Eyes-closed	Testosterone	High Beta (20–30 Hz)	O2	-0.0454	0.8696	0.9683
Eyes-closed	Testosterone	Low Gamma (30–40 Hz)	FP1	-0.1465	0.6233	0.9497
Eyes-closed	Testosterone	Low Gamma (30–40 Hz)	FPZ	-0.1566	0.3975	0.8743
Eyes-closed	Testosterone	Low Gamma (30–40 Hz)	FP2	-0.0085	0.9793	0.9793
Eyes-closed	Testosterone	Low Gamma (30–40 Hz)	AF3	-0.1617	0.3599	0.8679
Eyes-closed	Testosterone	Low Gamma (30–40 Hz)	AF4	0.0653	0.7534	0.9675
Eyes-closed	Testosterone	Low Gamma (30–40 Hz)	F7	0.135	0.4938	0.948
Eyes-closed	Testosterone	Low Gamma (30–40 Hz)	F3	0.136	0.3522	0.8679
Eyes-closed	Testosterone	Low Gamma (30–40 Hz)	FZ	0.103	0.1927	0.8679
Eyes-closed	Testosterone	Low Gamma (30–40 Hz)	F4	0.1781	0.3127	0.8679
Eyes-closed	Testosterone	Low Gamma (30–40 Hz)	F8	0.0382	0.8364	0.9675
Eyes-closed	Testosterone	Low Gamma (30–40 Hz)	FT7	-0.0151	0.9405	0.9793
Eyes-closed	Testosterone	Low Gamma (30–40 Hz)	FC3	0.0051	0.9753	0.9793
Eyes-closed	Testosterone	Low Gamma (30–40 Hz)	FCZ	0.1659	0.1658	0.8679
Eyes-closed	Testosterone	Low Gamma (30–40 Hz)	FC4	0.342	0.1851	0.8679
Eyes-closed	Testosterone	Low Gamma (30–40 Hz)	FT8	0.4028	0.0201	0.8679
Eyes-closed	Testosterone	Low Gamma (30–40 Hz)	T7	-0.6728	0.1176	0.8679
Eyes-closed	Testosterone	Low Gamma (30–40 Hz)	C3	0.0251	0.7174	0.9675
Eyes-closed	Testosterone	Low Gamma (30–40 Hz)	CZ	0.1054	0.3683	0.8679
Eyes-closed	Testosterone	Low Gamma (30–40 Hz)	C4	0.1121	0.3443	0.8679
Eyes-closed	Testosterone	Low Gamma (30–40 Hz)	T8	-0.2728	0.4362	0.8909
Eyes-closed	Testosterone	Low Gamma (30–40 Hz)	TP7	-0.2431	0.4315	0.8909
Eyes-closed	Testosterone	Low Gamma (30–40 Hz)	CP3	0.0104	0.8266	0.9675
Eyes-closed	Testosterone	Low Gamma (30–40 Hz)	CP4	0.0286	0.8504	0.9718
Eyes-closed	Testosterone	Low Gamma (30–40 Hz)	TP8	0.3122	0.1998	0.8679
Eyes-closed	Testosterone	Low Gamma (30–40 Hz)	P7	-0.2115	0.3614	0.8679
Eyes-closed	Testosterone	Low Gamma (30–40 Hz)	P3	-0.0408	0.5952	0.9497
Eyes-closed	Testosterone	Low Gamma (30–40 Hz)	PZ	-0.0386	0.674	0.9675
Eyes-closed	Testosterone	Low Gamma (30–40 Hz)	P4	0.0054	0.9413	0.9793
Eyes-closed	Testosterone	Low Gamma (30–40 Hz)	P8	0.1655	0.2008	0.8679
Eyes-closed	Testosterone	Low Gamma (30–40 Hz)	O1	-0.3755	0.2838	0.8679
Eyes-closed	Testosterone	Low Gamma (30–40 Hz)	OZ	-0.2308	0.3177	0.8679
Eyes-closed	Testosterone	Low Gamma (30–40 Hz)	O2	0.2425	0.3707	0.8679
Eyes-closed	Testosterone	High Gamma (40–55 Hz)	FP1	-0.2053	0.4846	0.9039
Eyes-closed	Testosterone	High Gamma (40–55 Hz)	FPZ	-0.211	0.258	0.9039
Eyes-closed	Testosterone	High Gamma (40–55 Hz)	FP2	-0.0872	0.7662	0.9311
Eyes-closed	Testosterone	High Gamma (40–55 Hz)	AF3	-0.1584	0.4129	0.9039
Eyes-closed	Testosterone	High Gamma (40–55 Hz)	AF4	0.0365	0.8567	0.9453
Eyes-closed	Testosterone	High Gamma (40–55 Hz)	F7	0.2925	0.1715	0.8232
Eyes-closed	Testosterone	High Gamma (40–55 Hz)	F3	0.0508	0.7133	0.9311
Eyes-closed	Testosterone	High Gamma (40–55 Hz)	FZ	0.0265	0.6349	0.9311
Eyes-closed	Testosterone	High Gamma (40–55 Hz)	F4	0.1071	0.5315	0.9039
Eyes-closed	Testosterone	High Gamma (40–55 Hz)	F8	0.0122	0.9536	0.9974
Eyes-closed	Testosterone	High Gamma (40–55 Hz)	FT7	0.0606	0.7317	0.9311
Eyes-closed	Testosterone	High Gamma (40–55 Hz)	FC3	-0.0798	0.655	0.9311
Eyes-closed	Testosterone	High Gamma (40–55 Hz)	FCZ	0.0499	0.4547	0.9039
Eyes-closed	Testosterone	High Gamma (40–55 Hz)	FC4	0.2308	0.4582	0.9039
Eyes-closed	Testosterone	High Gamma (40–55 Hz)	FT8	0.4931	0.0083	0.3978
Eyes-closed	Testosterone	High Gamma (40–55 Hz)	T7	-0.7293	0.0737	0.6857
Eyes-closed	Testosterone	High Gamma (40–55 Hz)	C3	-0.022	0.7778	0.9325
Eyes-closed	Testosterone	High Gamma (40–55 Hz)	CZ	0.0253	0.6701	0.9311
Eyes-closed	Testosterone	High Gamma (40–55 Hz)	C4	0.0919	0.4497	0.9039
Eyes-closed	Testosterone	High Gamma (40–55 Hz)	T8	-0.2811	0.4321	0.9039
Eyes-closed	Testosterone	High Gamma (40–55 Hz)	TP7	-0.2598	0.3929	0.9039
Eyes-closed	Testosterone	High Gamma (40–55 Hz)	CP3	-0.0015	0.9767	0.9974
Eyes-closed	Testosterone	High Gamma (40–55 Hz)	CP4	0.0219	0.846	0.9444
Eyes-closed	Testosterone	High Gamma (40–55 Hz)	TP8	0.3644	0.1695	0.8232
Eyes-closed	Testosterone	High Gamma (40–55 Hz)	P7	-0.1452	0.5371	0.9039
Eyes-closed	Testosterone	High Gamma (40–55 Hz)	P3	0.0918	0.23	0.9039
Eyes-closed	Testosterone	High Gamma (40–55 Hz)	PZ	-0.0579	0.4158	0.9039
Eyes-closed	Testosterone	High Gamma (40–55 Hz)	P4	-0.0024	0.9653	0.9974
Eyes-closed	Testosterone	High Gamma (40–55 Hz)	P8	0.1931	0.1161	0.6857
Eyes-closed	Testosterone	High Gamma (40–55 Hz)	O1	-0.3079	0.3604	0.9039
Eyes-closed	Testosterone	High Gamma (40–55 Hz)	OZ	-0.1227	0.6411	0.9311
Eyes-closed	Testosterone	High Gamma (40–55 Hz)	O2	0.4973	0.0788	0.6857
